# Supplementary material for: Benzaldehyde thio­semicarbazone
Source: Acta Crystallogr Sect E Struct Rep Online. 2008 Nov 22;64(Pt 12):o2412. doi: 10.1107/S1600536808038270 (PMC2960035; doi:10.1107/S1600536808038270)
Supplement: Supplementary file 2 [file e-64-o2412-Isup2.hkl]

# 
# h,k,l, Fc-squared, Fo-squared, sigma(Fo-squared) and status flag 
# 
data_I
_shelx_title ' 070430a in P-1' 
_shelx_refln_list_code          4 
_shelx_F_calc_maximum      120.60 
_exptl_crystal_F_000       376.00 
_reflns_d_resolution_high  0.8406 
 
loop_ 
 _symmetry_equiv_pos_as_xyz 
 'x, y, z' 
 '-x, -y, -z' 
 
_cell_length_a     5.8692 
_cell_length_b    12.5129 
_cell_length_c    13.5185 
_cell_angle_alpha 112.735 
_cell_angle_beta   95.384 
_cell_angle_gamma  96.153 
 
_shelx_F_squared_multiplier     1.000 
 
loop_ 
 _refln_index_h 
 _refln_index_k 
 _refln_index_l 
 _refln_F_squared_calc 
 _refln_F_squared_meas 
 _refln_F_squared_sigma 
 _refln_observed_status 
   1   0   0      261.31      239.54      8.48 o 
   2   0   0        0.63       -9.28      6.19 o 
   3   0   0        7.95        9.07      6.87 o 
   4   0   0      179.97      163.08     12.88 o 
   5   0   0      394.90      383.72     20.34 o 
   6   0   0       41.49       24.58     10.09 o 
  -6   1   0       51.68       52.30     11.19 o 
  -5   1   0      244.26      242.00     16.27 o 
  -4   1   0       19.09       14.49      7.88 o 
  -3   1   0      524.69      552.57     17.80 o 
  -2   1   0        8.11        8.39      5.76 o 
  -1   1   0       71.65       79.54      3.53 o 
   0   1   0     1234.98     1337.72     15.00 o 
   1   1   0       34.24       41.34      7.04 o 
   2   1   0        5.67        9.66      7.37 o 
   3   1   0       50.65       46.79      8.56 o 
   4   1   0      441.21      442.88     19.92 o 
   5   1   0        1.87        9.92      8.56 o 
   6   1   0        1.60       -0.51      7.37 o 
  -6   2   0        0.81       -8.56      7.04 o 
  -5   2   0      168.85      156.56     13.05 o 
  -4   2   0      241.15      273.87     14.75 o 
  -3   2   0       33.16       24.58      6.53 o 
  -2   2   0      153.39      177.81      6.21 o 
  -1   2   0       30.10       32.72      6.10 o 
   0   2   0      775.35      801.72     20.89 o 
   1   2   0        0.94       -0.24      3.87 o 
   2   2   0        0.02       -1.16      4.06 o 
   3   2   0       63.56       61.62      9.07 o 
   4   2   0     1497.21     1423.67     36.87 o 
   5   2   0        5.22       14.16      9.24 o 
   6   2   0        7.99        7.37      8.56 o 
  -5   3   0      100.19       95.79     13.73 o 
  -4   3   0       23.82       23.32      4.51 o 
  -3   3   0      798.48      811.71     44.67 o 
  -2   3   0      459.57      483.66      8.58 o 
  -1   3   0     4751.49     5467.85     49.16 o 
   0   3   0      246.93      270.32      6.40 o 
   1   3   0        0.97        3.35      4.84 o 
   2   3   0       27.30       38.14      8.39 o 
   3   3   0        9.19        5.85      6.44 o 
   4   3   0     1248.72     1234.14     34.84 o 
   5   3   0      293.34      267.85     19.58 o 
   6   3   0        1.91        0.00      7.97 o 
  -5   4   0       15.88       20.17      6.61 o 
  -4   4   0        2.27        3.30      3.62 o 
  -3   4   0      245.67      250.70     13.43 o 
  -2   4   0      705.06      775.64      9.79 o 
  -1   4   0        6.27        4.90      3.09 o 
   0   4   0      432.44      395.11     13.33 o 
   1   4   0        8.90        6.00      2.22 o 
   2   4   0        2.68        8.26      4.73 o 
   3   4   0       33.38       21.88      6.31 o 
   4   4   0      700.20      686.24     27.55 o 
   5   4   0        0.35       -0.34      7.20 o 
   6   4   0        8.87        4.75      8.56 o 
  -5   5   0      146.91      136.21     12.04 o 
  -4   5   0        1.05        2.54      5.34 o 
  -3   5   0       13.58        7.15      3.36 o 
  -2   5   0      174.76      211.57     12.21 o 
  -1   5   0      346.55      286.17     27.08 o 
   0   5   0       29.65       29.99      2.87 o 
   1   5   0     1049.80     1131.01     32.35 o 
   2   5   0       43.72       44.92      6.51 o 
   3   5   0      283.03      348.60     33.10 o 
   4   5   0       35.31       22.80      9.24 o 
   5   5   0       12.04        2.12      7.12 o 
  -5   6   0        1.59       11.10      6.44 o 
  -4   6   0       68.07       75.27      9.66 o 
  -3   6   0        3.53       -1.53      6.19 o 
  -2   6   0      827.13      939.85     24.07 o 
  -1   6   0      750.29      669.02     51.32 o 
   0   6   0      176.31      184.10      4.98 o 
   1   6   0      271.46      232.40      6.33 o 
   2   6   0        0.79        0.71      5.98 o 
   3   6   0       10.48       19.77      7.49 o 
   4   6   0      132.43      126.40      9.95 o 
   5   6   0        0.49       -0.68      7.80 o 
  -6   7   0        4.01       18.05      9.07 o 
  -5   7   0        2.17        6.78      6.19 o 
  -4   7   0       39.71       37.46      8.22 o 
  -3   7   0      347.17      368.29     17.21 o 
  -2   7   0        0.56       -1.78      5.93 o 
  -1   7   0        0.49       -0.49      2.54 o 
   0   7   0      229.57      218.38      5.61 o 
   1   7   0      401.80      370.23     11.96 o 
   2   7   0       12.78        5.84      5.58 o 
   3   7   0      112.89      126.88     10.28 o 
   4   7   0        0.68       -1.40      6.12 o 
   5   7   0        7.14        8.19      5.18 o 
  -6   8   0        0.36       31.02     11.61 o 
  -5   8   0        0.22        8.31      6.78 o 
  -4   8   0        5.30        8.22      6.19 o 
  -3   8   0       95.85      100.02     11.10 o 
  -2   8   0        1.43       -1.78      6.70 o 
  -1   8   0      119.13      114.26      7.65 o 
   0   8   0      106.84      100.81      7.10 o 
   1   8   0        1.77       -3.59      3.63 o 
   2   8   0       49.51       46.31      6.90 o 
   3   8   0       11.03        7.11      4.46 o 
   4   8   0       49.84       46.86      5.87 o 
  -5   9   0       17.04       13.05      8.73 o 
  -4   9   0        3.14       13.48      6.95 o 
  -3   9   0      108.15       95.02     11.61 o 
  -2   9   0        3.80        5.53      5.24 o 
  -1   9   0      127.95      126.59      8.41 o 
   0   9   0        7.54        4.74      5.11 o 
   1   9   0      239.09      229.01     19.55 o 
   2   9   0       18.23       12.52      4.91 o 
   3   9   0      105.05       90.65      7.29 o 
   4   9   0       63.00       66.69      6.71 o 
  -5  10   0        0.46        9.07      9.15 o 
  -4  10   0       36.33       53.03      7.41 o 
  -3  10   0       18.57       22.79      6.66 o 
  -2  10   0        2.32        4.47      5.48 o 
  -1  10   0        0.80       29.65     25.94 o 
   0  10   0        0.28        5.76     10.00 o 
   1  10   0      177.60      150.70      7.44 o 
   2  10   0        0.23       -2.18      4.88 o 
   3  10   0        6.08        9.83      5.17 o 
  -4  11   0       11.26       18.09      6.49 o 
  -3  11   0        0.33        1.59      5.09 o 
  -2  11   0        0.19        9.46      6.31 o 
  -1  11   0        0.00       -1.10      9.15 o 
   0  11   0        3.87       -1.44      9.49 o 
   1  11   0      238.25      204.96     17.38 o 
   2  11   0       14.64       10.85      5.13 o 
   3  11   0        4.72        7.18      5.01 o 
  -4  12   0       23.54       19.92      6.89 o 
  -3  12   0        0.27       -2.47      5.54 o 
  -2  12   0       49.45       56.62     11.87 o 
  -1  12   0        2.88        6.27      9.58 o 
   0  12   0       57.75       56.20     12.04 o 
   1  12   0        5.12        7.37     10.00 o 
   2  12   0        3.24       10.17     11.10 o 
  -3  13   0        9.26       16.02      6.75 o 
  -2  13   0        0.12        8.05      8.82 o 
  -1  13   0       21.16       18.73      9.75 o 
   0  13   0       16.64       13.14      9.07 o 
   1  13   0        5.04        7.71      9.41 o 
   1 -14   1        0.16        2.97      9.41 o 
  -1 -13   1        0.89       -5.93      8.73 o 
   0 -13   1        6.89       13.05     10.17 o 
   1 -13   1        3.62        0.68      8.82 o 
   2 -13   1        1.10        6.53      9.92 o 
   3 -13   1       60.68       68.92      8.84 o 
  -2 -12   1       25.77       21.53     11.02 o 
  -1 -12   1       11.36        4.49      7.88 o 
   0 -12   1        6.18        6.44     10.00 o 
   1 -12   1       23.78       33.48     10.17 o 
   2 -12   1      177.46      186.81     11.73 o 
   3 -12   1        0.35        4.34      5.62 o 
   4 -12   1        8.50       11.01      6.15 o 
  -3 -11   1       23.74       24.37      5.15 o 
  -2 -11   1       44.64       40.76      5.60 o 
  -1 -11   1       23.43       34.75     11.44 o 
   0 -11   1       22.54       28.90     11.53 o 
   1 -11   1        9.57        9.58      9.75 o 
   2 -11   1       24.28       32.15      6.65 o 
   3 -11   1        0.14       -1.27      6.87 o 
   4 -11   1        2.36       -5.34      7.04 o 
   5 -11   1        0.19        0.49      5.21 o 
  -4 -10   1       11.80       10.23      4.97 o 
  -3 -10   1       26.76       24.35      5.04 o 
  -2 -10   1       15.69       14.07      4.81 o 
  -1 -10   1        0.42       -5.68      3.79 o 
   0 -10   1       43.14       43.57     10.26 o 
   1 -10   1        3.61        5.44      6.15 o 
   2 -10   1      158.19      153.84     14.32 o 
   3 -10   1       10.97        9.07      7.12 o 
   4 -10   1        0.41        6.95      8.22 o 
   5 -10   1        3.69        7.29      7.63 o 
  -4  -9   1        4.74        0.79      6.71 o 
  -3  -9   1       30.26       31.55      8.98 o 
  -2  -9   1        0.38       -0.06      5.68 o 
  -1  -9   1       47.64       39.95      8.94 o 
   0  -9   1      146.18      129.91      6.07 o 
   1  -9   1        7.73        8.90      7.71 o 
   2  -9   1       73.09       82.64     11.02 o 
   3  -9   1       28.08       29.92      9.07 o 
   4  -9   1        0.03       13.39      7.63 o 
   5  -9   1       13.09       20.94      7.88 o 
  -5  -8   1       19.54       41.62     11.02 o 
  -4  -8   1        1.89       -3.64      6.02 o 
  -3  -8   1       55.51       67.20      8.32 o 
  -2  -8   1      111.01      115.71      9.11 o 
  -1  -8   1      425.05      396.46     16.32 o 
   0  -8   1      130.43      124.41      4.63 o 
   1  -8   1       36.45       27.29      7.97 o 
   2  -8   1       71.60       76.12     10.26 o 
   3  -8   1       24.46       26.53      8.39 o 
   4  -8   1      120.11      138.84     13.22 o 
   5  -8   1        2.25        8.22      6.87 o 
  -5  -7   1        9.87        5.85      8.98 o 
  -4  -7   1        0.28        5.56      5.68 o 
  -3  -7   1      553.72      751.35     49.25 o 
  -2  -7   1        3.29       -3.23      4.92 o 
  -1  -7   1      920.67      900.44     17.72 o 
   0  -7   1      146.43      132.29      6.54 o 
   1  -7   1      100.89       90.65     11.23 o 
   2  -7   1      167.76      182.66     12.63 o 
   3  -7   1      196.70      210.97     14.32 o 
   4  -7   1        1.73        5.59      6.53 o 
   5  -7   1       10.98       11.53      7.12 o 
  -5  -6   1       22.14       17.55     10.17 o 
  -4  -6   1      153.60      159.00     17.63 o 
  -3  -6   1      489.18      673.65     35.68 o 
  -2  -6   1        2.73        2.27      4.72 o 
  -1  -6   1       17.80       11.99      2.76 o 
   0  -6   1       24.05       20.59      4.44 o 
   1  -6   1      290.29      275.46     30.43 o 
   2  -6   1        0.25       -2.37      6.27 o 
   3  -6   1       51.91       52.55      8.56 o 
   4  -6   1       63.13       67.39      9.32 o 
   5  -6   1        0.26        3.98      6.02 o 
   6  -6   1       17.31       15.51      7.97 o 
  -6  -5   1       40.33       36.19     11.61 o 
  -5  -5   1        0.00        2.88      9.07 o 
  -4  -5   1      100.78      133.67     14.66 o 
  -3  -5   1     1240.58     1816.29     38.65 o 
  -2  -5   1      417.01      675.45     15.79 o 
  -1  -5   1     2291.37     2561.94     18.36 o 
   0  -5   1        0.20        1.87      3.39 o 
   1  -5   1      527.06      569.60     17.29 o 
   2  -5   1      457.18      505.35     16.95 o 
   3  -5   1      929.36      978.31     10.67 o 
   4  -5   1        0.69       -6.10      5.68 o 
   5  -5   1        0.03       -2.46      5.34 o 
   6  -5   1       17.55       15.60      6.61 o 
  -6  -4   1      144.97      140.20     16.27 o 
  -5  -4   1        8.85        5.93      8.90 o 
  -4  -4   1      184.93      179.53     16.70 o 
  -3  -4   1      132.61      144.24     13.94 o 
  -2  -4   1      303.41      434.52     12.11 o 
  -1  -4   1      257.58      294.30     25.94 o 
   0  -4   1      144.54      149.87      5.76 o 
   1  -4   1     1435.90     1596.84     26.36 o 
   2  -4   1      251.26      209.56     24.24 o 
   3  -4   1      136.32      116.29      9.15 o 
   4  -4   1        0.02       -2.12      5.00 o 
   5  -4   1       56.88       49.67      8.39 o 
   6  -4   1       40.45       33.82      8.05 o 
  -6  -3   1      100.98       74.68     13.39 o 
  -5  -3   1       75.09       55.01     11.10 o 
  -4  -3   1      130.32      120.70     13.73 o 
  -3  -3   1       19.70       14.18      5.35 o 
  -2  -3   1       44.71       48.69      4.88 o 
  -1  -3   1      105.90      135.01     20.94 o 
   0  -3   1     2753.81     2793.61     37.51 o 
   1  -3   1    13758.33    16713.03    115.87 o 
   2  -3   1        0.41       -0.08      5.51 o 
   3  -3   1      403.24      371.07     11.15 o 
   4  -3   1        4.27        8.08      6.61 o 
   5  -3   1      166.57      144.52     12.38 o 
   6  -3   1       46.86       36.02      8.31 o 
  -6  -2   1       84.12       70.01     13.05 o 
  -5  -2   1       68.71       45.35     11.27 o 
  -4  -2   1      191.42      156.93      8.35 o 
  -3  -2   1       69.82       60.48      5.03 o 
  -2  -2   1     2880.15     2900.52     30.36 o 
  -1  -2   1        0.06        1.93      4.64 o 
   0  -2   1       24.79       19.69      2.87 o 
   1  -2   1     4413.72     4347.80    131.76 o 
   2  -2   1      247.14      235.22      8.65 o 
   3  -2   1      403.89      407.79     14.24 o 
   4  -2   1      231.44      227.93     13.05 o 
   5  -2   1      142.02      123.33     11.27 o 
   6  -2   1        0.01       -4.07      8.14 o 
  -6  -1   1        7.12        1.36      8.73 o 
  -5  -1   1       11.82       10.60      7.88 o 
  -4  -1   1       48.66       31.45      9.75 o 
  -3  -1   1      365.14      408.47     17.12 o 
  -2  -1   1     1324.42     1304.66     24.24 o 
  -1  -1   1     2137.70     2054.00     28.32 o 
   0  -1   1       14.54       16.78      1.73 o 
   1  -1   1     1808.54     1727.76     13.63 o 
   2  -1   1       26.98       19.83      5.68 o 
   3  -1   1      996.23     1035.12     23.56 o 
   4  -1   1        0.31       -2.29      5.68 o 
   5  -1   1      117.99       96.80     11.19 o 
   6  -1   1        5.69       13.28      6.14 o 
  -6   0   1      127.00      130.03     14.49 o 
  -5   0   1      159.37      141.40      9.12 o 
  -4   0   1       45.74       49.16     10.00 o 
  -3   0   1        5.22        4.15      6.70 o 
  -2   0   1     4292.07     4485.63     46.45 o 
  -1   0   1     1168.64     1116.77     68.19 o 
   0   0   1        9.48        9.88      1.43 o 
   1   0   1     1014.97      897.82     37.63 o 
   2   0   1       34.99       45.43      7.29 o 
   3   0   1        3.07        6.02      5.34 o 
   4   0   1       80.87       78.15      9.41 o 
   5   0   1      219.08      190.29     14.58 o 
   6   0   1       51.22       42.63      7.47 o 
  -6   1   1        4.94        7.46      8.73 o 
  -5   1   1       74.73       59.42     11.19 o 
  -4   1   1       83.55       88.92     10.76 o 
  -3   1   1       14.71       12.29      6.19 o 
  -2   1   1     1085.47     1151.84     20.34 o 
  -1   1   1     3382.26     3537.48     77.60 o 
   0   1   1      290.42      328.66      5.46 o 
   1   1   1       29.46       25.34      3.81 o 
   2   1   1     1118.26     1143.28     23.82 o 
   3   1   1      110.58       96.04     10.34 o 
   4   1   1       24.54       17.55      8.39 o 
   5   1   1       24.60       24.75      8.98 o 
   6   1   1        9.73       14.45      6.06 o 
  -6   2   1        0.18        8.31      8.48 o 
  -5   2   1       17.90       17.53      4.82 o 
  -4   2   1       16.01       10.24      4.36 o 
  -3   2   1        2.28       -1.82      3.26 o 
  -2   2   1      267.04      274.91     13.01 o 
  -1   2   1      595.26      626.72     21.05 o 
   0   2   1     6051.15     6143.67    144.62 o 
   1   2   1       25.04       30.68      7.88 o 
   2   2   1     1892.94     2117.27    104.05 o 
   3   2   1       57.06       51.87      8.31 o 
   4   2   1       25.68       21.70      9.49 o 
   5   2   1       91.62       63.40     11.10 o 
   6   2   1        3.76        7.26      6.27 o 
  -6   3   1      126.45      137.57     15.00 o 
  -5   3   1       20.66       22.57      4.96 o 
  -4   3   1        8.19        6.77      3.92 o 
  -3   3   1      124.30      108.96      5.71 o 
  -2   3   1      225.30      240.05     16.99 o 
  -1   3   1    14545.30    15355.56     61.83 o 
   0   3   1      367.89      350.78      9.26 o 
   1   3   1      162.89      173.18     12.03 o 
   2   3   1      855.18      833.69     15.76 o 
   3   3   1      135.70      139.01     12.80 o 
   4   3   1       64.79       49.50     10.26 o 
   6   3   1        0.27       16.25      7.01 o 
  -6   4   1       32.68       42.89     11.61 o 
  -5   4   1       57.10       45.26      7.88 o 
  -4   4   1       32.64       39.19      5.06 o 
  -3   4   1      318.08      318.28     25.09 o 
  -2   4   1      460.48      467.35     46.03 o 
  -1   4   1       16.87       16.80      2.80 o 
   0   4   1      132.88      131.87      4.55 o 
   1   4   1      104.31       99.33      7.52 o 
   2   4   1      744.24      817.88     68.36 o 
   3   4   1      319.17      291.59     24.84 o 
   4   4   1     1018.10      895.68     30.60 o 
   5   4   1       29.32       20.13      6.52 o 
   6   4   1       25.13       32.30      7.75 o 
  -6   5   1        9.06       31.11     10.26 o 
  -5   5   1      365.33      396.61     14.37 o 
  -4   5   1        3.57        5.51      6.02 o 
  -3   5   1      116.96      122.24      8.82 o 
  -2   5   1      348.18      331.61     11.40 o 
  -1   5   1     1619.18     1544.82     40.35 o 
   0   5   1       52.89       47.88      3.90 o 
   1   5   1      336.01      385.68      6.68 o 
   2   5   1      225.49      244.36     12.01 o 
   3   5   1       48.54       48.82      9.49 o 
   4   5   1       74.37       62.93      7.74 o 
   5   5   1       32.81       26.74      6.80 o 
  -6   6   1       53.06       68.66     13.90 o 
  -5   6   1       15.64       16.27      9.15 o 
  -4   6   1       22.78       29.33      7.29 o 
  -3   6   1       20.10       22.29      6.78 o 
  -2   6   1     1699.68     1756.11     27.19 o 
  -1   6   1      344.66      325.21      6.89 o 
   0   6   1      377.17      406.71     13.62 o 
   1   6   1       10.62        5.26      2.85 o 
   2   6   1      356.82      372.98     10.49 o 
   3   6   1      600.06      626.92     19.24 o 
   4   6   1        7.23        3.19      5.60 o 
   5   6   1       36.27       25.19      6.53 o 
  -6   7   1        4.50       20.00     10.85 o 
  -5   7   1       69.58       72.39     13.65 o 
  -4   7   1        7.32       18.28      5.46 o 
  -3   7   1        2.35        9.45      5.27 o 
  -2   7   1        6.48        9.98      5.01 o 
  -1   7   1      564.06      512.48     20.64 o 
   0   7   1        5.98        5.33      3.81 o 
   1   7   1       52.76       51.75      6.22 o 
   2   7   1      301.63      275.11     16.09 o 
   3   7   1       39.94       39.75      5.64 o 
   4   7   1        1.09        8.57      4.97 o 
   5   7   1       15.38       10.47      6.54 o 
  -6   8   1       14.75       32.38     11.02 o 
  -5   8   1        1.56        0.34      7.88 o 
  -4   8   1       45.30       41.21      6.40 o 
  -3   8   1      115.02      113.36      8.73 o 
  -2   8   1       12.96        9.66      5.05 o 
  -1   8   1      242.64      226.05      9.70 o 
   0   8   1       15.63       13.82      3.84 o 
   1   8   1        6.32        4.72      4.12 o 
   2   8   1      533.08      526.99     17.89 o 
   3   8   1      181.11      192.42      9.82 o 
   4   8   1        7.91        0.32      4.70 o 
  -5   9   1       22.33       20.51      9.92 o 
  -4   9   1        2.31        8.07      5.16 o 
  -3   9   1      119.21      122.75      9.27 o 
  -2   9   1        0.23       -0.09      5.18 o 
  -1   9   1      465.32      466.23     16.66 o 
   0   9   1        2.87        6.95      9.32 o 
   1   9   1       14.05       12.50      5.51 o 
   2   9   1      131.93      129.98      8.04 o 
   3   9   1       30.26       34.15      5.73 o 
   4   9   1        3.62        2.07      4.73 o 
  -5  10   1       15.28       14.07      9.66 o 
  -4  10   1        1.43        3.39      5.60 o 
  -3  10   1        0.50        8.85      6.78 o 
  -2  10   1      188.41      205.47     11.32 o 
  -1  10   1        1.91        4.63      6.12 o 
   0  10   1        0.11       -2.12      7.46 o 
   1  10   1       43.67       53.88      7.55 o 
   2  10   1        6.44        6.49      4.84 o 
   3  10   1      100.48       99.66      7.96 o 
  -4  11   1       18.48       19.53      6.38 o 
  -3  11   1        3.66        2.17      6.95 o 
  -2  11   1        0.06        1.51      5.54 o 
  -1  11   1       33.32       35.26     10.17 o 
   0  11   1       43.19       32.04      9.32 o 
   1  11   1       10.09       17.29      8.56 o 
   2  11   1        0.35        2.94      5.93 o 
  -3  12   1        3.63        3.32      5.89 o 
  -2  12   1        9.17       16.53      9.41 o 
  -1  12   1       15.49        8.90     10.26 o 
   0  12   1        2.50        7.04      8.31 o 
   1  12   1       12.40        8.14      8.48 o 
  -2  13   1        4.43       -5.34      8.90 o 
  -1  13   1        4.23        3.39      9.41 o 
   0  13   1       20.39       24.58     10.26 o 
   0 -14   2       28.21       22.46     10.68 o 
   1 -14   2        3.73        9.32     10.68 o 
   2 -14   2        0.72        1.36      8.31 o 
  -2 -13   2        0.23       -0.42      9.32 o 
  -1 -13   2        3.30        1.02     10.43 o 
   0 -13   2       25.74       37.80     12.54 o 
   1 -13   2        2.65        5.85      8.22 o 
   2 -13   2       31.64       25.34      9.75 o 
   3 -13   2        0.19        5.87      6.31 o 
  -3 -12   2        7.69        9.83      4.35 o 
  -2 -12   2        0.30        5.17     10.00 o 
  -1 -12   2        5.16       -2.20      9.32 o 
   0 -12   2       58.02       69.25     12.29 o 
   1 -12   2        1.85       -6.95      9.58 o 
   2 -12   2       22.45       24.58      9.92 o 
   3 -12   2       18.21       24.33      9.58 o 
   4 -12   2        0.00        2.63      8.56 o 
  -3 -11   2        1.03       -2.63     12.29 o 
  -2 -11   2        1.52       -4.31      5.90 o 
  -1 -11   2        5.66       11.10      9.66 o 
   0 -11   2      124.49      105.61     14.32 o 
   1 -11   2       49.29       95.02     11.87 o 
   2 -11   2        1.88        4.15      7.37 o 
   3 -11   2        0.07        3.81      8.73 o 
   4 -11   2        7.29        4.66      8.14 o 
   5 -11   2       14.65       17.46      8.56 o 
  -4 -10   2       24.07       27.85      7.55 o 
  -3 -10   2        3.23       -0.11      6.62 o 
  -2 -10   2       67.29       54.73      8.07 o 
  -1 -10   2        1.00        4.58      6.23 o 
   0 -10   2      370.11      390.42     20.43 o 
   1 -10   2       13.23       19.92      9.15 o 
   2 -10   2        4.85        1.02      8.48 o 
   3 -10   2        4.91       14.75      7.37 o 
   4 -10   2       66.64       69.59     11.44 o 
   5 -10   2        5.51        8.22      8.39 o 
  -4  -9   2       17.14       15.33      6.94 o 
  -3  -9   2        9.44        2.99      5.33 o 
  -2  -9   2      267.06      249.19     14.16 o 
  -1  -9   2        1.09        1.57      5.49 o 
   0  -9   2       61.67       60.35     11.70 o 
   1  -9   2      127.52      122.74     11.61 o 
   2  -9   2        7.25        9.75      7.63 o 
   3  -9   2       20.12       24.84      9.24 o 
   4  -9   2       42.09       39.41      9.58 o 
   5  -9   2        0.09        2.03      7.54 o 
  -5  -8   2       25.21       25.34     11.53 o 
  -4  -8   2        5.71        2.86      6.82 o 
  -3  -8   2        8.64       10.94      6.71 o 
  -2  -8   2       28.46       27.74      6.23 o 
  -1  -8   2      330.72      374.55     15.94 o 
   0  -8   2      428.44      468.20     12.27 o 
   1  -8   2        2.68        6.19      7.63 o 
   2  -8   2       28.95       29.16      9.07 o 
   3  -8   2        2.82       -1.61      6.70 o 
   4  -8   2      105.51       96.71     11.53 o 
   5  -8   2       20.25       30.60      8.82 o 
   6  -8   2       21.66       18.22      8.98 o 
  -5  -7   2       60.61       68.23     12.80 o 
  -4  -7   2        7.87        4.19      6.13 o 
  -3  -7   2     1127.46     1568.26     28.15 o 
  -2  -7   2      145.31      153.14     34.84 o 
  -1  -7   2      555.35      596.48     17.67 o 
   0  -7   2      256.26      238.01      8.46 o 
   1  -7   2       92.28       96.54      9.58 o 
   2  -7   2       35.23       29.84      8.65 o 
   3  -7   2       23.63       16.10      7.37 o 
   4  -7   2       95.83      109.68     12.12 o 
   5  -7   2       17.64       21.19      7.80 o 
   6  -7   2       12.39       14.16      7.54 o 
  -5  -6   2       56.81       54.84     12.88 o 
  -4  -6   2      240.50      271.34     17.97 o 
  -3  -6   2       69.47       87.20      8.33 o 
  -2  -6   2        0.20       -5.76      4.78 o 
  -1  -6   2        8.09        3.59      4.52 o 
   0  -6   2      136.02      125.97      6.26 o 
   1  -6   2       51.61       51.93      3.67 o 
   2  -6   2      929.75     1030.12     26.11 o 
   3  -6   2       17.04       18.73      7.37 o 
   4  -6   2       16.26       19.07      7.63 o 
   5  -6   2       60.58       56.54      9.75 o 
   6  -6   2        0.02        1.70      6.78 o 
  -6  -5   2       19.07       22.04     10.34 o 
  -5  -5   2       46.71       47.81     11.70 o 
  -4  -5   2        1.35       46.80     40.64 o 
  -3  -5   2      347.01      401.25     38.82 o 
  -2  -5   2      675.88      948.62     49.71 o 
  -1  -5   2       35.56       37.34     10.30 o 
   0  -5   2      165.92      171.48      6.46 o 
   1  -5   2      341.63      329.24      6.27 o 
   2  -5   2       70.25       81.10      4.02 o 
   3  -5   2      279.25      274.26      8.22 o 
   4  -5   2      110.02       82.64      9.32 o 
   5  -5   2       86.67       70.44      9.75 o 
   6  -5   2        1.32        5.34      6.61 o 
  -6  -4   2        1.05       -8.82      7.97 o 
  -5  -4   2       11.23        4.83      8.39 o 
  -4  -4   2      101.74      106.29     13.73 o 
  -3  -4   2      157.47      181.23      9.36 o 
  -2  -4   2      489.87      632.70     38.65 o 
  -1  -4   2      690.88      904.69    172.87 o 
   0  -4   2       81.62       82.09      9.07 o 
   1  -4   2      738.93      759.24     15.68 o 
   2  -4   2      612.07      587.00     60.35 o 
   3  -4   2      116.09      101.78      4.35 o 
   4  -4   2      368.15      397.38     18.54 o 
   5  -4   2        4.96        3.31      5.34 o 
   6  -4   2        0.10        2.80      5.93 o 
  -6  -3   2        6.56       -1.95      8.82 o 
  -5  -3   2      248.10      228.60     18.31 o 
  -4  -3   2        5.22        1.70      8.39 o 
  -3  -3   2      330.15      299.28      6.95 o 
  -2  -3   2        8.68        7.25      2.75 o 
  -1  -3   2      557.38      662.41     51.37 o 
   0  -3   2      311.83      358.94     41.87 o 
   1  -3   2    12694.55    13302.67    102.18 o 
   2  -3   2      201.91      199.57      7.16 o 
   3  -3   2      231.56      273.95      8.36 o 
   4  -3   2       80.96       76.64      6.61 o 
   5  -3   2        3.30        1.44      5.39 o 
   6  -3   2        0.21        3.64      6.36 o 
  -6  -2   2        1.23        6.78      9.66 o 
  -5  -2   2       89.93       65.69     12.04 o 
  -4  -2   2        1.74       -2.26      4.15 o 
  -3  -2   2      943.98      980.85     15.17 o 
  -2  -2   2      236.66      246.62      5.81 o 
  -1  -2   2      862.65     1011.24     42.14 o 
   0  -2   2      162.59      214.13     26.87 o 
   1  -2   2        0.19       -5.15      7.67 o 
   2  -2   2     1832.79     1894.29     36.11 o 
   3  -2   2      249.15      267.70      9.05 o 
   4  -2   2      116.97      113.42      7.76 o 
   5  -2   2       65.72       77.02      8.07 o 
   6  -2   2        2.21       -0.06      6.41 o 
  -6  -1   2        0.29        0.42      9.15 o 
  -5  -1   2       25.61        8.48      9.49 o 
  -4  -1   2      490.08      472.19     13.01 o 
  -3  -1   2       85.49      109.24      6.36 o 
  -2  -1   2       13.82       21.16      6.27 o 
  -1  -1   2      147.90      170.92      5.74 o 
   0  -1   2       42.01       50.83      4.66 o 
   1  -1   2     5537.40     4536.23     37.21 o 
   2  -1   2      165.39      150.29      6.47 o 
   3  -1   2       60.29       60.78      5.93 o 
   4  -1   2      184.37      188.62     10.81 o 
   5  -1   2      121.62      122.37      9.23 o 
   6  -1   2       67.29       83.61      9.78 o 
  -6   0   2       12.41        1.36      9.58 o 
  -5   0   2      101.23      102.43      8.59 o 
  -4   0   2      481.79      420.09     12.50 o 
  -3   0   2       32.53       30.51      5.09 o 
  -2   0   2      935.21      949.32     23.52 o 
  -1   0   2     2871.83     2948.38     21.64 o 
   0   0   2     2676.91     2170.34     21.61 o 
   1   0   2      523.69      543.92     12.80 o 
   2   0   2      306.60      334.40      9.53 o 
   3   0   2      145.93      121.36     11.23 o 
   4   0   2      218.82      224.15     11.10 o 
   5   0   2      140.88      145.99     10.56 o 
   6   0   2      101.73       89.16      9.58 o 
  -6   1   2        0.63        5.77      5.70 o 
  -5   1   2       84.54       92.47     13.65 o 
  -4   1   2      853.60      851.87     17.55 o 
  -3   1   2       84.69       95.40      6.56 o 
  -2   1   2        0.23       -3.10      2.85 o 
  -1   1   2     4023.16     4176.32     50.41 o 
   0   1   2      255.06      232.31      4.64 o 
   1   1   2     1336.28     1143.19     12.17 o 
   2   1   2       54.49       49.27      5.78 o 
   3   1   2      217.23      221.75      9.76 o 
   4   1   2       97.39       85.63      7.96 o 
   5   1   2      549.00      537.21     18.30 o 
   6   1   2        8.56        6.00      6.35 o 
  -6   2   2       13.18       13.73      9.07 o 
  -5   2   2      115.27      121.75      9.16 o 
  -4   2   2      919.09      875.20     25.43 o 
  -3   2   2      198.38      205.33      6.21 o 
  -2   2   2      630.89      669.70     24.81 o 
  -1   2   2       64.87       60.47      6.24 o 
   0   2   2    11064.69    12258.46    104.90 o 
   1   2   2      144.80      146.85      5.26 o 
   2   2   2      772.86      873.40     19.92 o 
   3   2   2      141.24      132.13      8.51 o 
   4   2   2        4.70        6.05      5.80 o 
   5   2   2       93.95       95.22      9.42 o 
   6   2   2        0.05        4.65      6.53 o 
  -6   3   2       34.86       46.87     10.93 o 
  -5   3   2      257.49      288.71     21.15 o 
  -4   3   2      111.48      107.23      5.74 o 
  -3   3   2        2.88        3.02      4.92 o 
  -2   3   2      231.17      234.54      6.05 o 
  -1   3   2     1777.21     1806.13     28.49 o 
   0   3   2     4294.49     4660.16    111.96 o 
   1   3   2      318.67      427.51     18.37 o 
   2   3   2       58.14       66.67      5.40 o 
   3   3   2      464.51      429.66     27.29 o 
   4   3   2       37.13       27.41      7.10 o 
   5   3   2       52.58       38.92      7.88 o 
   6   3   2        0.74        2.17      7.16 o 
  -6   4   2       19.03       25.60     10.60 o 
  -5   4   2      230.34      276.24     19.33 o 
  -4   4   2       91.83       98.04      5.47 o 
  -3   4   2        1.17       -3.68      3.14 o 
  -2   4   2      693.54      774.81     11.27 o 
  -1   4   2      250.71      253.67      6.15 o 
   0   4   2      870.12      891.69     17.76 o 
   1   4   2     1290.53     1282.93     53.22 o 
   2   4   2      209.14      239.00      9.36 o 
   3   4   2      102.99      105.99      7.23 o 
   4   4   2        0.63        2.48      6.76 o 
   5   4   2        4.69        3.67      6.03 o 
  -6   5   2       44.32       49.33     11.95 o 
  -5   5   2       17.06       37.46     11.27 o 
  -4   5   2       25.10       26.17      5.64 o 
  -3   5   2      497.66      490.33      9.22 o 
  -2   5   2       32.06       36.65      3.64 o 
  -1   5   2     1788.75     1680.62     69.38 o 
   0   5   2      712.62      705.54     21.05 o 
   1   5   2      219.41      211.58     17.24 o 
   2   5   2       24.62       19.37      4.69 o 
   3   5   2      199.39      190.69      9.60 o 
   4   5   2      481.84      454.94     17.13 o 
   5   5   2       40.63       28.91      7.61 o 
  -6   6   2        4.45        6.61     10.43 o 
  -5   6   2       44.07       51.37     12.46 o 
  -4   6   2       27.93       49.52     16.66 o 
  -3   6   2       42.06       43.68      5.66 o 
  -2   6   2      663.17      663.74     15.31 o 
  -1   6   2      335.90      304.14      8.71 o 
   0   6   2      321.26      305.71     13.74 o 
   1   6   2      130.29      120.59     10.00 o 
   2   6   2       19.98       15.96      5.18 o 
   3   6   2       46.54       52.11      6.45 o 
   4   6   2      126.26      130.92     10.63 o 
   5   6   2       37.80       26.91      6.85 o 
  -6   7   2       35.22       30.43     11.61 o 
  -5   7   2        7.68       11.02      9.75 o 
  -4   7   2       72.89       84.19      7.71 o 
  -3   7   2      123.18      123.72     16.57 o 
  -2   7   2       24.34       23.64      5.34 o 
  -1   7   2      110.93      119.88      5.58 o 
   0   7   2      172.91      156.31      6.32 o 
   1   7   2       11.64       12.84      5.93 o 
   2   7   2       19.28       19.91     10.11 o 
   3   7   2       88.47       81.99      7.17 o 
   4   7   2       17.54       18.19      6.90 o 
  -6   8   2        7.04       14.24     10.34 o 
  -5   8   2        1.07        5.76      8.14 o 
  -4   8   2        0.00       -5.37      4.37 o 
  -3   8   2        0.03        2.83      4.97 o 
  -2   8   2      283.24      246.70     14.58 o 
  -1   8   2       82.62       84.10      7.37 o 
   0   8   2        9.80        8.56      4.14 o 
   1   8   2       47.55       39.38      8.18 o 
   2   8   2       55.51       41.99      7.03 o 
   3   8   2       44.63       43.61      6.38 o 
   4   8   2       20.47       14.84      5.46 o 
  -5   9   2        1.02        4.49      8.65 o 
  -4   9   2        1.18       -4.15      7.80 o 
  -3   9   2       53.12       48.24      6.88 o 
  -2   9   2       39.58       41.79      6.68 o 
  -1   9   2      151.97      142.30      9.48 o 
   0   9   2      114.16      149.01     14.41 o 
   1   9   2       55.47       93.16     32.04 o 
   2   9   2       33.11       33.66      7.43 o 
   3   9   2        5.70       10.39      6.62 o 
  -5  10   2        1.38       -4.32      7.54 o 
  -4  10   2        1.33        8.65      8.31 o 
  -3  10   2       32.13       30.79      5.93 o 
  -2  10   2       35.53       30.69     10.43 o 
  -1  10   2       34.71       27.80     10.09 o 
   0  10   2       86.96       82.98     11.36 o 
   1  10   2        1.79        0.76      7.46 o 
   2  10   2      108.58       96.95     10.19 o 
   3  10   2       10.67        8.10      7.44 o 
  -4  11   2        0.39       -5.34      6.61 o 
  -3  11   2       26.27       20.39      6.71 o 
  -2  11   2       37.67       30.87      6.71 o 
  -1  11   2        5.60       -3.05      7.12 o 
   0  11   2        8.02       20.85      9.66 o 
   1  11   2        0.05        0.59      7.97 o 
   2  11   2       38.39       33.48     10.93 o 
  -3  12   2       32.39       31.58      7.39 o 
  -2  12   2        1.23       -7.97      7.04 o 
  -1  12   2        5.66        4.15      8.90 o 
   0  12   2        5.95        8.82      8.65 o 
   1  12   2        0.56        0.08      8.90 o 
  -1 -14   3       13.09        2.29     10.34 o 
   0 -14   3        5.12        5.09     10.76 o 
   1 -14   3        9.34       -2.03      9.66 o 
   2 -14   3        0.07       12.97      7.97 o 
  -2 -13   3       13.81        9.66     10.26 o 
  -1 -13   3        6.52        6.61      9.49 o 
   0 -13   3        0.00        0.93      9.32 o 
   1 -13   3       12.87        0.76      9.32 o 
   2 -13   3        5.97        8.73      8.39 o 
   3 -13   3       16.31       18.22      9.75 o 
  -3 -12   3       27.77       32.61      8.52 o 
  -2 -12   3        0.26       -2.03      9.66 o 
  -1 -12   3        0.56        9.75      9.92 o 
   0 -12   3        5.67        1.19      8.90 o 
   1 -12   3       35.96       24.92      9.83 o 
   2 -12   3       30.57       34.33      9.32 o 
   3 -12   3        0.02        0.25      7.20 o 
   4 -12   3        1.47        1.36      8.05 o 
  -3 -11   3        1.71       -1.17      6.50 o 
  -2 -11   3       84.21       88.24      9.11 o 
  -1 -11   3        1.78        1.70      9.41 o 
   0 -11   3        0.04       -4.24      7.63 o 
   1 -11   3       85.04      100.78     12.97 o 
   2 -11   3       26.97       42.97     10.93 o 
   3 -11   3       22.38       17.80      7.97 o 
   4 -11   3       10.51        5.59      6.95 o 
   5 -11   3        2.36        7.63      7.88 o 
  -4 -10   3        7.16        5.48      6.56 o 
  -3 -10   3       19.83       25.64     13.05 o 
  -2 -10   3      425.34      429.76     15.69 o 
  -1 -10   3       33.20       36.80      6.72 o 
   0 -10   3        9.53        3.73      8.56 o 
   1 -10   3      189.85      199.11     15.60 o 
   2 -10   3       45.74       54.08     11.36 o 
   3 -10   3       26.14       32.97     10.00 o 
   4 -10   3       17.44       26.95     10.00 o 
   5 -10   3        4.21       -1.19      7.71 o 
  -4  -9   3        3.99        8.48      8.52 o 
  -3  -9   3       48.54       48.65      7.97 o 
  -2  -9   3      246.03      241.61     12.21 o 
  -1  -9   3        5.49        3.36      5.27 o 
   0  -9   3        0.61        1.69      4.35 o 
   1  -9   3        0.02        4.41      6.61 o 
   2  -9   3        9.01        9.75      7.20 o 
   3  -9   3       24.36       39.75     10.68 o 
   4  -9   3        2.30       -6.27      7.29 o 
   5  -9   3       10.77       16.95      8.31 o 
  -5  -8   3       24.34       31.96     11.95 o 
  -4  -8   3       51.63       49.23      8.65 o 
  -3  -8   3      321.81      371.08     33.86 o 
  -2  -8   3      330.55      345.07     13.19 o 
  -1  -8   3       84.68       86.92      7.60 o 
   0  -8   3      515.32      581.83     18.90 o 
   1  -8   3        0.87       -3.64      6.02 o 
   2  -8   3      264.44      305.40     16.95 o 
   3  -8   3      121.22      117.82     11.95 o 
   4  -8   3        1.44       -7.54      5.68 o 
   5  -8   3       10.87        9.07      7.97 o 
   6  -8   3        1.32        5.09      7.71 o 
  -5  -7   3       82.47       76.54     13.48 o 
  -4  -7   3        0.51       -1.76      5.99 o 
  -3  -7   3       43.20       43.79      7.11 o 
  -2  -7   3      545.23      595.66     48.70 o 
  -1  -7   3       82.30       86.51      6.81 o 
   0  -7   3      180.15      185.73      7.43 o 
   1  -7   3        5.84        1.46      4.70 o 
   2  -7   3      494.07      535.11     20.85 o 
   3  -7   3      344.04      403.05     19.75 o 
   4  -7   3        0.25        1.02      6.19 o 
   5  -7   3       47.78       52.47     10.00 o 
   6  -7   3       10.12       12.88      8.22 o 
  -6  -6   3        0.31        3.48     10.00 o 
  -5  -6   3       64.50       58.06     13.31 o 
  -4  -6   3      265.54      306.98     22.84 o 
  -3  -6   3       24.68       25.75      5.52 o 
  -2  -6   3      337.10      384.93     48.19 o 
  -1  -6   3      240.49      271.57     19.66 o 
   0  -6   3       29.98       31.38      4.44 o 
   1  -6   3      217.80      202.65     15.34 o 
   2  -6   3      813.54      868.57     10.95 o 
   3  -6   3      243.22      218.69     14.16 o 
   4  -6   3      100.23       97.90     10.85 o 
   5  -6   3        2.23        2.63      5.93 o 
   6  -6   3       10.88       14.49      7.12 o 
  -6  -5   3        3.96       -5.34      9.49 o 
  -5  -5   3       14.99        6.27      8.39 o 
  -4  -5   3        0.12       14.81     12.84 o 
  -3  -5   3        1.12        2.57      4.76 o 
  -2  -5   3      750.39      885.85     78.83 o 
  -1  -5   3     1639.19     1772.37    191.48 o 
   0  -5   3       50.10       51.40      6.57 o 
   1  -5   3      148.02      153.48     11.19 o 
   2  -5   3     1426.13     1406.50     26.32 o 
   3  -5   3      121.71      120.23     11.23 o 
   4  -5   3        1.07       -3.05      5.68 o 
   5  -5   3       27.69       25.43      7.80 o 
   6  -5   3       40.44       26.45      8.39 o 
  -6  -4   3        8.63        5.00     10.00 o 
  -5  -4   3       40.61       33.57     12.04 o 
  -4  -4   3       49.44       39.25     10.34 o 
  -3  -4   3       90.72       75.36      4.30 o 
  -2  -4   3      582.70      573.72     18.82 o 
  -1  -4   3      592.89      658.75     38.27 o 
   0  -4   3      767.00      782.10     29.07 o 
   1  -4   3      320.96      372.55     19.24 o 
   2  -4   3      322.63      292.52     20.34 o 
   3  -4   3       58.07       55.51      7.37 o 
   4  -4   3        6.82       18.19     17.38 o 
   5  -4   3        5.24        7.46      6.78 o 
   6  -4   3       29.32       21.61      8.48 o 
  -6  -3   3       27.15       40.86     11.70 o 
  -5  -3   3      181.93      152.57     16.61 o 
  -4  -3   3        5.76       -3.90      8.22 o 
  -3  -3   3      406.15      362.78     12.83 o 
  -2  -3   3      240.61      298.07      6.35 o 
  -1  -3   3     2395.25     2469.87    219.96 o 
   0  -3   3      839.92      944.08     23.06 o 
   1  -3   3     7897.80     7328.85     41.59 o 
   2  -3   3      717.96      704.11     11.38 o 
   3  -3   3      415.50      458.14     14.83 o 
   4  -3   3       42.75       49.57      5.78 o 
   5  -3   3        3.22        4.96      5.33 o 
  -6  -2   3       89.65       82.98     13.82 o 
  -5  -2   3       10.99        5.68      8.98 o 
  -4  -2   3        7.71        8.73      4.44 o 
  -3  -2   3     1110.55     1096.57     17.12 o 
  -2  -2   3        1.67        0.71      3.04 o 
  -1  -2   3      712.79      757.48     28.90 o 
   0  -2   3     3457.71     4118.54    138.63 o 
   1  -2   3     1263.36     1121.32     16.36 o 
   2  -2   3     1489.00     1475.12     23.56 o 
   3  -2   3      258.74      253.45     13.82 o 
   4  -2   3        3.97        3.19      4.94 o 
   5  -2   3        3.37        3.19      5.96 o 
   6  -2   3      141.92      165.83     11.55 o 
  -6  -1   3      150.57      148.50     15.43 o 
  -5  -1   3      126.37      111.34     25.05 o 
  -4  -1   3        2.81        1.11      4.18 o 
  -3  -1   3     2640.23     2909.60     47.51 o 
  -2  -1   3        9.96        7.70      3.86 o 
  -1  -1   3      365.37      413.36      8.95 o 
   0  -1   3     3482.14     3191.56     31.45 o 
   1  -1   3      162.96      141.98      7.20 o 
   2  -1   3      351.00      361.68     13.73 o 
   3  -1   3      133.32      123.06      7.55 o 
   4  -1   3        0.51       15.40      5.81 o 
   5  -1   3        4.92        7.14      5.89 o 
   6  -1   3       43.15       49.72      8.19 o 
  -6   0   3       33.38       32.29     10.34 o 
  -5   0   3       37.88       35.98      6.01 o 
  -4   0   3      190.78      178.94      8.95 o 
  -3   0   3       10.25        7.77      4.10 o 
  -2   0   3      151.87      150.61      8.01 o 
  -1   0   3      538.26      629.75     12.76 o 
   0   0   3      453.00      418.95      7.61 o 
   1   0   3     1933.98     1796.37     25.00 o 
   2   0   3       75.18       97.73      8.73 o 
   3   0   3      362.54      376.77     12.19 o 
   4   0   3       15.16       15.94      6.25 o 
   5   0   3        0.61        4.79      6.23 o 
   6   0   3        0.76        4.80      6.87 o 
  -6   1   3       38.21       38.97      6.93 o 
  -5   1   3        0.02       -2.40      5.21 o 
  -4   1   3      120.30      115.40      5.58 o 
  -3   1   3       28.36       27.04      3.38 o 
  -2   1   3      636.09      678.25      9.12 o 
  -1   1   3      669.85      720.87     28.44 o 
   0   1   3        2.25        1.30      3.45 o 
   1   1   3     2670.70     2496.76     31.79 o 
   2   1   3      111.93      106.54      6.71 o 
   3   1   3      187.13      173.79      9.62 o 
   4   1   3      142.72      147.00     10.38 o 
   5   1   3       83.11       79.24     11.82 o 
   6   1   3       61.67       75.75     16.78 o 
  -6   2   3      107.73      101.97     12.88 o 
  -5   2   3      158.57      163.45      9.97 o 
  -4   2   3      105.48       96.18      5.32 o 
  -3   2   3        3.45        4.30      3.13 o 
  -2   2   3     1211.74     1251.34     12.11 o 
  -1   2   3     1959.93     1981.59     23.67 o 
   0   2   3      280.22      273.69      7.79 o 
   1   2   3      107.02       79.79      7.25 o 
   2   2   3      783.69      769.66     41.11 o 
   3   2   3      156.86      147.00      9.34 o 
   4   2   3        3.54        0.59      6.21 o 
   5   2   3      183.72      190.22     12.65 o 
   6   2   3       17.35       19.77      8.17 o 
  -6   3   3        0.05        1.19      7.97 o 
  -5   3   3        0.25        5.76      7.71 o 
  -4   3   3       12.07       14.07      3.99 o 
  -3   3   3        0.42       -0.85      2.73 o 
  -2   3   3      300.62      310.22      6.95 o 
  -1   3   3       79.88       72.70      4.05 o 
   0   3   3       15.60       12.46      3.44 o 
   1   3   3      499.08      572.43     54.08 o 
   2   3   3       43.50       46.63      4.96 o 
   3   3   3      168.26      169.79     22.04 o 
   4   3   3      222.63      201.58     12.32 o 
   5   3   3        5.06        7.14      6.50 o 
  -6   4   3       15.51       20.68     10.26 o 
  -5   4   3       47.65       57.64     11.78 o 
  -4   4   3       28.85       40.77     11.02 o 
  -3   4   3        0.24        6.09      4.60 o 
  -2   4   3        7.50        9.54      3.16 o 
  -1   4   3       81.20       67.86      3.99 o 
   0   4   3        5.98        4.99      3.66 o 
   1   4   3        0.31        2.57      4.84 o 
   2   4   3        0.68        1.01      4.96 o 
   3   4   3      286.92      252.35     12.56 o 
   4   4   3       35.73       28.47      7.88 o 
   5   4   3       24.16       22.10      7.13 o 
  -6   5   3       53.89       76.54     14.07 o 
  -5   5   3        0.07        2.46      8.65 o 
  -4   5   3        0.33        1.95      7.37 o 
  -3   5   3        4.03        5.21      3.21 o 
  -2   5   3      554.77      552.50      9.43 o 
  -1   5   3     2236.82     2115.87     36.05 o 
   0   5   3      467.41      498.97     15.19 o 
   1   5   3       25.84       23.32      3.91 o 
   2   5   3      106.28      105.41     16.61 o 
   3   5   3      536.23      508.96     13.87 o 
   4   5   3       28.60       25.24      7.77 o 
   5   5   3        2.04       -0.14      6.32 o 
  -6   6   3      123.41      131.55     16.27 o 
  -5   6   3       38.29       42.21     11.19 o 
  -4   6   3       13.28       14.16      8.14 o 
  -3   6   3        1.67       -1.76      4.09 o 
  -2   6   3       38.19       38.93      4.44 o 
  -1   6   3      244.53      242.13      7.05 o 
   0   6   3      748.34      763.38     12.31 o 
   1   6   3        0.52       -3.29      3.31 o 
   2   6   3        4.80        2.49      6.48 o 
   3   6   3      114.49       98.30      7.70 o 
   4   6   3       34.95       28.71      7.17 o 
   5   6   3        0.86        1.46      6.06 o 
  -6   7   3       28.19       65.35     13.39 o 
  -5   7   3       18.80       10.43      9.15 o 
  -4   7   3       14.79       16.10      7.97 o 
  -3   7   3        4.13        7.54      4.64 o 
  -2   7   3       23.19       15.99      5.11 o 
  -1   7   3       92.91       82.88      6.63 o 
   0   7   3        0.67        1.85      3.77 o 
   1   7   3       65.89       69.59      7.19 o 
   2   7   3       40.86       40.24      7.75 o 
   3   7   3      100.82       88.66      9.33 o 
   4   7   3       80.48       71.03     11.70 o 
  -5   8   3       22.35       30.51      9.66 o 
  -4   8   3       13.50       10.34      8.56 o 
  -3   8   3       25.55       23.22      5.53 o 
  -2   8   3      806.83      818.56     29.50 o 
  -1   8   3       17.66       20.43      6.36 o 
   0   8   3       15.46        8.96      5.19 o 
   1   8   3       10.37        5.48      5.84 o 
   2   8   3        2.63       19.55     18.61 o 
   3   8   3      292.14      321.25     21.95 o 
   4   8   3       27.38       28.99     10.51 o 
  -5   9   3        2.24        7.80      8.65 o 
  -4   9   3       23.33       24.50      9.15 o 
  -3   9   3       51.27       36.69      7.23 o 
  -2   9   3      159.77      180.26     10.43 o 
  -1   9   3       20.23       19.26      5.93 o 
   0   9   3        8.49        7.88      8.73 o 
   1   9   3       41.61       25.69      7.12 o 
   2   9   3       26.90       26.24      8.31 o 
   3   9   3       12.82       30.91      8.75 o 
  -4  10   3        0.73        2.29      7.71 o 
  -3  10   3       16.33       16.78      6.11 o 
  -2  10   3      144.83      157.73     10.31 o 
  -1  10   3       25.11       21.36      7.80 o 
   0  10   3       10.48        4.66      8.98 o 
   1  10   3        4.17        9.41      8.14 o 
   2  10   3       80.08       93.63     11.23 o 
  -4  11   3        0.70        6.87      9.24 o 
  -3  11   3      137.06      115.87     14.83 o 
  -2  11   3        1.71       11.15      6.35 o 
  -1  11   3       20.03       17.29      8.39 o 
   0  11   3       21.90       19.24     10.00 o 
   1  11   3        4.05        3.22      9.58 o 
  -2  12   3        2.64       -0.59      7.46 o 
  -1  12   3        2.90       10.00      8.05 o 
   0  12   3        1.19        1.86      7.46 o 
  -1 -14   4        3.55        7.54     10.85 o 
   0 -14   4       19.50       18.65     12.88 o 
   1 -14   4        2.23       -0.42      8.90 o 
   2 -14   4       22.67       22.29      9.07 o 
   3 -14   4       16.67       19.66      8.48 o 
  -2 -13   4       11.69        5.68      9.32 o 
  -1 -13   4      114.01       98.41     15.09 o 
   0 -13   4        2.77       -4.75      9.92 o 
   1 -13   4        9.75        6.95      8.39 o 
   2 -13   4        1.12        2.88      8.14 o 
   3 -13   4       19.13       14.92      8.56 o 
   4 -13   4        0.16       -4.66      6.95 o 
  -3 -12   4        0.17       -4.66      6.21 o 
  -2 -12   4        5.86        8.98     10.00 o 
  -1 -12   4      127.37      134.35     15.68 o 
   0 -12   4        0.07       -7.04     10.51 o 
   1 -12   4       19.40       19.92      9.41 o 
   2 -12   4        4.31        7.04      7.63 o 
   3 -12   4        0.65        4.75      7.12 o 
   4 -12   4        3.27       -2.88      7.54 o 
  -4 -11   4       37.90       38.74     12.63 o 
  -3 -11   4       17.83       18.34      6.83 o 
  -2 -11   4       18.15       18.54      6.91 o 
  -1 -11   4       64.95       77.22     13.48 o 
   0 -11   4        2.55        5.51     10.43 o 
   1 -11   4       67.67       65.52     11.53 o 
   2 -11   4       70.09       84.42     13.22 o 
   3 -11   4       13.11       16.36      8.31 o 
   4 -11   4        5.45       10.60      8.48 o 
   5 -11   4        4.00       -2.80      7.20 o 
  -4 -10   4       56.85       84.75     17.88 o 
  -3 -10   4       20.05       14.45      7.01 o 
  -2 -10   4      159.38      128.31      9.86 o 
  -1 -10   4      112.21      124.72      9.51 o 
   0 -10   4        1.73        6.53      7.20 o 
   1 -10   4       39.31       49.67      9.32 o 
   2 -10   4       72.61       73.40     10.76 o 
   3 -10   4       36.91       36.36     10.26 o 
   4 -10   4       25.40       27.46      9.66 o 
   5 -10   4        4.06       12.12      7.97 o 
  -5  -9   4        0.47        7.37     11.27 o 
  -4  -9   4       37.58       48.60      8.54 o 
  -3  -9   4       97.13      107.62      9.64 o 
  -2  -9   4       13.61       10.92      6.27 o 
  -1  -9   4       54.01       58.03      7.01 o 
   0  -9   4       98.44      111.00      7.08 o 
   1  -9   4        5.10        2.12      6.61 o 
   2  -9   4       25.43       34.58     10.26 o 
   3  -9   4      260.81      274.38     18.14 o 
   4  -9   4        0.01       10.34      8.05 o 
   5  -9   4        8.16       10.17      7.71 o 
  -5  -8   4       30.54       30.51     11.87 o 
  -4  -8   4      164.50      197.40     12.25 o 
  -3  -8   4        0.89        5.21      6.05 o 
  -2  -8   4      132.95      135.04      8.54 o 
  -1  -8   4        1.59       -1.67      4.52 o 
   0  -8   4       23.23       19.57      4.31 o 
   1  -8   4      407.22      458.56     20.17 o 
   2  -8   4        6.77        6.02      7.12 o 
   3  -8   4       60.43       83.58     11.53 o 
   4  -8   4       11.68       15.68      7.54 o 
   5  -8   4        5.42        6.44      6.78 o 
   6  -8   4       38.24       52.89     10.68 o 
  -5  -7   4        0.01      -10.55      7.04 o 
  -4  -7   4      131.69      134.90     10.40 o 
  -3  -7   4       12.93       10.32      5.67 o 
  -2  -7   4       56.92       60.28     10.13 o 
  -1  -7   4       32.65       31.47      5.52 o 
   0  -7   4      388.61      363.85     23.95 o 
   1  -7   4      318.34      447.59     61.96 o 
   2  -7   4       88.30       75.95     10.00 o 
   3  -7   4       13.89       10.85      7.63 o 
   4  -7   4        6.74        0.51      7.04 o 
   5  -7   4       40.30       39.92      9.92 o 
   6  -7   4        2.43        4.32      7.12 o 
  -6  -6   4        6.70        2.37      9.32 o 
  -5  -6   4       13.89        6.44      9.83 o 
  -4  -6   4      629.50      621.42     17.79 o 
  -3  -6   4       36.16       35.46      9.41 o 
  -2  -6   4        0.03       -6.09      4.12 o 
  -1  -6   4      142.92      169.45     17.55 o 
   0  -6   4      587.50      558.92     11.23 o 
   1  -6   4        7.20        9.81      9.96 o 
   2  -6   4     1431.94     1642.55     98.20 o 
   3  -6   4        0.14       -3.64      5.93 o 
   4  -6   4        0.33       11.95      5.85 o 
   5  -6   4       52.06       46.96      9.24 o 
   6  -6   4        4.37        0.93      6.53 o 
  -6  -5   4       25.58       28.56     11.61 o 
  -5  -5   4       44.25       33.65     11.53 o 
  -4  -5   4      316.88      275.12     34.63 o 
  -3  -5   4       84.65       84.21      7.15 o 
  -2  -5   4       45.04       45.75      5.50 o 
  -1  -5   4        3.48        3.18      3.72 o 
   0  -5   4     1492.70     1530.32     17.86 o 
   1  -5   4      137.11      141.38      6.28 o 
   2  -5   4        0.62        6.19      6.57 o 
   3  -5   4        0.88        5.01      7.29 o 
   4  -5   4       86.32       77.05     10.34 o 
   5  -5   4       59.24       62.98     10.60 o 
   6  -5   4        0.06       -1.10      6.36 o 
  -6  -4   4        9.44       10.17     10.17 o 
  -5  -4   4      131.38      120.70     14.83 o 
  -4  -4   4       95.48       83.83     11.27 o 
  -3  -4   4       14.52       15.40      9.06 o 
  -2  -4   4     1289.44     1452.66     50.39 o 
  -1  -4   4        8.48        4.70      3.48 o 
   0  -4   4     2292.20     2660.90     23.69 o 
   1  -4   4       14.55       14.11      3.92 o 
   2  -4   4       93.51       84.74      5.09 o 
   3  -4   4       16.16       11.14      3.94 o 
   4  -4   4        0.02       -0.57      4.18 o 
   5  -4   4       99.30      104.43     12.21 o 
   6  -4   4        0.81        3.81      6.53 o 
  -6  -3   4       30.77       40.86     11.53 o 
  -5  -3   4       21.87       28.40     10.34 o 
  -4  -3   4       49.98       34.41     10.17 o 
  -3  -3   4       64.26       50.19      5.50 o 
  -2  -3   4      677.95      765.38      9.97 o 
  -1  -3   4      251.64      254.23     15.21 o 
   0  -3   4      752.54      851.79     12.10 o 
   1  -3   4      399.51      386.33     17.21 o 
   2  -3   4      104.91       98.58      6.95 o 
   3  -3   4       16.89       18.73      5.76 o 
   4  -3   4      270.58      347.02     17.97 o 
   5  -3   4       54.81       84.51     12.54 o 
  -6  -2   4       18.81       11.61     10.34 o 
  -5  -2   4      129.41      126.47     14.24 o 
  -4  -2   4        2.63        0.62      4.67 o 
  -3  -2   4       48.49       33.98      5.31 o 
  -2  -2   4      806.45      905.95     19.40 o 
  -1  -2   4      206.06      229.83     11.66 o 
   0  -2   4     9601.95     9742.76    160.41 o 
   1  -2   4        0.02        0.42      4.15 o 
   2  -2   4        3.77        2.20      5.68 o 
   3  -2   4       10.47       13.31      6.70 o 
   4  -2   4      247.70      266.41     16.27 o 
   5  -2   4       84.85       97.56     12.80 o 
   6  -2   4        9.40        5.17      9.92 o 
  -6  -1   4        2.50        1.19      8.22 o 
  -5  -1   4      149.29      149.41      9.23 o 
  -4  -1   4        0.54       -4.32      4.68 o 
  -3  -1   4      287.57      279.72     14.58 o 
  -2  -1   4      414.48      445.40     10.71 o 
  -1  -1   4      186.14      204.69     14.07 o 
   0  -1   4      560.93      479.50     13.31 o 
   1  -1   4      110.93       86.80      6.87 o 
   2  -1   4        2.05        8.22      5.42 o 
   3  -1   4      500.95      652.67     22.89 o 
   4  -1   4      229.61      212.16     15.26 o 
   5  -1   4       46.56       52.81     10.34 o 
   6  -1   4        9.20       21.02     10.00 o 
  -6   0   4        0.44        4.75      9.49 o 
  -5   0   4       30.54       26.25      6.08 o 
  -4   0   4       35.54       33.91      5.69 o 
  -3   0   4     1456.26     1591.57     44.57 o 
  -2   0   4       46.40       52.61      5.27 o 
  -1   0   4     1069.83     1079.72     44.58 o 
   0   0   4       15.20       15.39      4.01 o 
   1   0   4      370.03      297.35     10.93 o 
   2   0   4      518.20      576.13     17.97 o 
   3   0   4       16.60       23.06      8.73 o 
   4   0   4      440.81      459.33     21.36 o 
   5   0   4        2.95       -0.76      7.71 o 
   6   0   4        0.38       15.09     10.51 o 
  -6   1   4       11.95       16.16      6.06 o 
  -5   1   4        0.01        5.33      5.48 o 
  -4   1   4        8.97       11.70      4.94 o 
  -3   1   4      685.47      745.29     23.57 o 
  -2   1   4       30.35       28.21      2.83 o 
  -1   1   4      113.83      133.35      6.47 o 
   0   1   4      512.36      473.63     11.73 o 
   1   1   4      136.29      135.62     10.09 o 
   2   1   4      812.22      937.47     26.11 o 
   3   1   4        1.32       -1.70      7.04 o 
   4   1   4      172.33      154.95     13.99 o 
   5   1   4      153.99      171.64     15.85 o 
   6   1   4        4.06        8.56     10.00 o 
  -6   2   4       10.51        5.42      8.56 o 
  -5   2   4        0.27        2.72      5.64 o 
  -4   2   4       30.80       27.36      5.74 o 
  -3   2   4      243.69      252.74      6.43 o 
  -2   2   4      447.76      495.59     10.37 o 
  -1   2   4     1172.45     1185.45     36.07 o 
   0   2   4      219.65      227.59     11.17 o 
   1   2   4      577.64      569.66     31.62 o 
   2   2   4       60.42       49.93     10.68 o 
   3   2   4        3.27        1.70      8.48 o 
   4   2   4      543.33      517.39     23.99 o 
   5   2   4       31.94       18.65      8.98 o 
  -6   3   4        0.00        3.98      8.56 o 
  -5   3   4      329.82      318.20     20.00 o 
  -4   3   4      580.79      587.72     34.92 o 
  -3   3   4      362.30      372.90      8.01 o 
  -2   3   4       35.16       36.33      4.04 o 
  -1   3   4      139.15      121.33      4.86 o 
   0   3   4       68.99       60.47      4.35 o 
   1   3   4     3330.41     3469.20     89.81 o 
   2   3   4       94.72       97.39     11.44 o 
   4   3   4        4.94        3.81      9.49 o 
   5   3   4       25.81       23.39     10.34 o 
  -6   4   4        2.85        8.14      9.58 o 
  -5   4   4        0.00        3.39      9.24 o 
  -4   4   4      120.32      112.23     12.71 o 
  -3   4   4      225.74      322.72     46.50 o 
  -2   4   4      153.54      139.36      5.44 o 
  -1   4   4        0.30        0.84      3.41 o 
   0   4   4       13.58       24.14      3.96 o 
   1   4   4      412.35      395.58     12.61 o 
   2   4   4       22.23       22.23      7.05 o 
   3   4   4        5.29       -1.10     10.17 o 
   4   4   4       48.81       33.74     10.76 o 
   5   4   4       34.53       32.55     11.27 o 
  -6   5   4        6.72       14.83     10.60 o 
  -5   5   4        2.62       -4.41      8.48 o 
  -4   5   4      121.53      125.28     13.39 o 
  -3   5   4      235.02      256.39      9.88 o 
  -2   5   4       96.13       97.86      5.03 o 
  -1   5   4      326.91      297.61      7.55 o 
   0   5   4      153.73      152.90      6.35 o 
   1   5   4       65.26       55.77      7.31 o 
   2   5   4       43.38       40.19      7.12 o 
   3   5   4        4.74        7.29     11.02 o 
   4   5   4       59.58       56.54     12.54 o 
   5   5   4       47.50       35.94     11.78 o 
  -6   6   4        1.69       -1.95      8.73 o 
  -5   6   4       42.63       37.63     10.43 o 
  -4   6   4       71.76       72.81     11.78 o 
  -3   6   4        5.58       12.34      4.62 o 
  -2   6   4        1.84        1.48      3.37 o 
  -1   6   4      145.98      141.02      7.19 o 
   0   6   4        5.73        4.94      3.90 o 
   1   6   4      364.15      343.18     14.58 o 
   2   6   4       36.81       38.86     13.60 o 
   3   6   4       32.53       32.22      9.66 o 
   4   6   4       12.97       17.38     11.61 o 
  -5   7   4       11.11       16.87      9.24 o 
  -4   7   4       14.77       24.58      9.32 o 
  -3   7   4        1.96       -4.32      7.71 o 
  -2   7   4       27.65       29.91      5.65 o 
  -1   7   4      219.80      229.10      7.85 o 
   0   7   4      159.71      150.54      6.93 o 
   1   7   4      191.64      176.90     10.91 o 
   2   7   4        2.01        4.57      6.48 o 
   3   7   4        4.26        0.72      7.52 o 
   4   7   4        1.81        4.07     10.34 o 
  -5   8   4        4.17       12.29      9.32 o 
  -4   8   4       53.20       64.00     11.78 o 
  -3   8   4        4.75        0.59      6.61 o 
  -2   8   4      240.53      252.74     16.74 o 
  -1   8   4      129.75      123.10      8.69 o 
   0   8   4        1.24       -0.44      4.76 o 
   1   8   4       98.44      103.82      9.20 o 
   2   8   4       18.35       19.09      7.19 o 
   3   8   4       44.50       39.61      8.91 o 
  -5   9   4       21.21        7.97      9.32 o 
  -4   9   4        0.43        6.61      8.90 o 
  -3   9   4       40.32       55.52     11.53 o 
  -2   9   4        3.37        9.91      5.78 o 
  -1   9   4        9.00        1.84      5.00 o 
   0   9   4       66.69       59.25     10.51 o 
   1   9   4       42.33       39.49      7.66 o 
   2   9   4        7.78        8.84      7.41 o 
   3   9   4        0.87       13.04      7.56 o 
  -4  10   4       11.06        6.95      9.15 o 
  -3  10   4       24.81       21.11      9.58 o 
  -2  10   4      105.59       98.53      9.20 o 
  -1  10   4        3.72       -5.68      7.46 o 
   0  10   4        5.74       15.09      7.80 o 
   1  10   4        0.68        1.19      8.05 o 
   2  10   4        2.94        3.20      7.37 o 
  -3  11   4       28.66       12.80      9.32 o 
  -2  11   4       38.16       31.70      9.58 o 
  -1  11   4        1.17        0.93      7.29 o 
   0  11   4        5.42       -0.08      7.80 o 
   1  11   4        6.47        0.76      9.41 o 
  -1 -14   5        1.73        2.20     11.36 o 
   0 -14   5       12.08       14.92     11.10 o 
   1 -14   5        4.60        2.71      7.63 o 
   2 -14   5       30.74       22.80      9.32 o 
   3 -14   5        3.96       -4.49      5.59 o 
  -2 -13   5        7.55       12.38     10.68 o 
  -1 -13   5      108.25      115.62     15.68 o 
   0 -13   5        6.56        5.42     10.51 o 
   1 -13   5        2.55       -1.78      7.20 o 
   2 -13   5       17.38       22.97      8.98 o 
   3 -13   5       14.78        6.02      8.05 o 
   4 -13   5        5.25        6.53      6.95 o 
  -3 -12   5        6.23        8.38      6.50 o 
  -2 -12   5        2.03       -4.41      7.88 o 
  -1 -12   5      126.92      190.38     18.14 o 
   0 -12   5       20.22       12.29     10.51 o 
   1 -12   5        7.48        7.04      7.80 o 
   2 -12   5        0.84       -6.87      8.56 o 
   3 -12   5        0.42        1.19      8.31 o 
   4 -12   5        0.46        0.34      7.12 o 
  -4 -11   5        0.50        3.60      7.19 o 
  -3 -11   5      114.55       94.48     16.83 o 
  -2 -11   5       80.96       76.22      8.92 o 
  -1 -11   5       46.98       51.54     12.46 o 
   0 -11   5        0.49       -1.78      7.71 o 
   1 -11   5       13.04        8.39      9.07 o 
   2 -11   5       86.22       82.47     13.05 o 
   3 -11   5       28.21       34.24      9.92 o 
   4 -11   5        2.23        5.17      7.80 o 
   5 -11   5        8.06        4.15      7.46 o 
  -4 -10   5       10.42       16.67      6.56 o 
  -3 -10   5       63.62       61.07      7.98 o 
  -2 -10   5      113.60      101.25      9.58 o 
  -1 -10   5      231.48      217.26     10.51 o 
   0 -10   5        0.51       -2.20      6.87 o 
   1 -10   5      131.93      146.64     13.65 o 
   2 -10   5       81.25      110.36     12.21 o 
   3 -10   5       57.76      138.50     15.17 o 
   4 -10   5       56.37       65.52     11.10 o 
   5 -10   5        0.74       -9.28      6.19 o 
  -5  -9   5        0.04       -3.56      9.24 o 
  -4  -9   5       22.58       10.74      6.56 o 
  -3  -9   5      477.22      458.07     25.17 o 
  -2  -9   5       72.90       79.19      8.05 o 
  -1  -9   5      177.12      167.25      8.90 o 
   0  -9   5        3.89        1.93      4.49 o 
   1  -9   5       87.83       85.44     11.78 o 
   2  -9   5        7.77       41.28      9.15 o 
   3  -9   5      247.74      232.50     16.87 o 
   4  -9   5       43.76       50.09     10.00 o 
   5  -9   5        4.69        6.53      7.46 o 
  -5  -8   5        1.95       -6.02      8.39 o 
  -4  -8   5       37.50       31.77      7.20 o 
  -3  -8   5        5.30        6.96      5.18 o 
  -2  -8   5        4.05        4.03      5.18 o 
  -1  -8   5       50.94       56.79      6.97 o 
   0  -8   5       47.73       48.66      5.12 o 
   1  -8   5      651.13      676.19     30.22 o 
   2  -8   5       15.80       19.07      8.39 o 
   3  -8   5       72.23       68.91     11.10 o 
   4  -8   5        0.75       -1.10      6.70 o 
   5  -8   5        6.38        5.93      7.12 o 
   6  -8   5        6.44        6.78      7.63 o 
  -5  -7   5        2.03        2.80      8.65 o 
  -4  -7   5       31.15       28.15      6.70 o 
  -3  -7   5       40.49       34.48      6.29 o 
  -2  -7   5      115.04       99.58      7.49 o 
  -1  -7   5       80.26       67.69      5.84 o 
   0  -7   5       71.41       75.56      5.63 o 
   1  -7   5      748.17      837.90     31.23 o 
   2  -7   5        0.72        9.07      6.87 o 
   3  -7   5       48.61       59.25     10.17 o 
   4  -7   5        7.75        3.98      6.02 o 
   5  -7   5       10.95        3.31      6.27 o 
   6  -7   5        7.55        9.15      7.46 o 
  -6  -6   5      103.54       80.35     15.85 o 
  -5  -6   5       13.24        7.71     10.43 o 
  -4  -6   5       27.48       25.24      6.70 o 
  -3  -6   5       16.75       12.76      5.39 o 
  -2  -6   5      372.52      365.90     11.34 o 
  -1  -6   5       16.79       17.26      7.71 o 
   0  -6   5      151.94      146.36      6.86 o 
   1  -6   5       69.20       86.18      6.22 o 
   2  -6   5      820.39      873.03     59.08 o 
   3  -6   5      189.74      180.80     12.46 o 
   4  -6   5        5.47        9.24      6.53 o 
   5  -6   5       90.34       86.63     11.95 o 
   6  -6   5        1.09        2.37      6.61 o 
  -6  -5   5       51.99       59.84     15.00 o 
  -5  -5   5       20.86       20.26     10.93 o 
  -4  -5   5        0.48       -0.88      4.11 o 
  -3  -5   5        3.35        3.20      5.03 o 
  -2  -5   5      673.64      635.86     17.97 o 
  -1  -5   5      637.23      654.28     12.42 o 
   0  -5   5      239.36      318.03      9.35 o 
   1  -5   5     1300.54     1258.06     45.31 o 
   2  -5   5      187.46      180.10      9.37 o 
   3  -5   5      172.38      164.35     14.20 o 
   4  -5   5       11.32        6.53      6.19 o 
   5  -5   5       63.77       54.08     10.60 o 
   6  -5   5        5.53        8.39      6.95 o 
  -6  -4   5       32.77       34.41     11.44 o 
  -5  -4   5       43.88       40.09     10.26 o 
  -4  -4   5        0.07       -5.17      8.14 o 
  -3  -4   5       88.63       87.05      4.93 o 
  -2  -4   5     2594.14     2663.00     28.11 o 
  -1  -4   5       41.09       40.41      4.75 o 
   0  -4   5      218.98      251.22      8.16 o 
   1  -4   5      247.87      257.75     11.91 o 
   2  -4   5        1.12        2.24      3.56 o 
   3  -4   5      156.01      149.26      7.33 o 
   4  -4   5        0.17       -7.88      6.87 o 
   6  -4   5       11.82        7.54      5.68 o 
  -6  -3   5        0.53       -1.95      9.75 o 
  -5  -3   5        2.38       -0.93      8.39 o 
  -4  -3   5      103.05      136.70     21.57 o 
  -3  -3   5      174.14      176.14      8.15 o 
  -2  -3   5      899.90      968.65     18.98 o 
  -1  -3   5       46.05       42.90      3.98 o 
   0  -3   5      368.53      388.79      8.68 o 
   1  -3   5      121.96      107.27      5.51 o 
   2  -3   5      950.76      848.90     18.65 o 
   3  -3   5      307.94      345.75     15.34 o 
   4  -3   5        3.37        6.36      7.37 o 
   5  -3   5        2.64        0.51      8.65 o 
  -6  -2   5       37.12       23.73     10.85 o 
  -5  -2   5       57.71       48.74      9.83 o 
  -4  -2   5      125.53      122.93     10.04 o 
  -3  -2   5        8.32        7.50      4.05 o 
  -2  -2   5     2268.43     2364.01     17.00 o 
  -1  -2   5       28.73       28.66      3.03 o 
   0  -2   5      350.52      358.61      8.17 o 
   1  -2   5        0.20       -4.15      5.09 o 
   2  -2   5      986.42      904.50     20.85 o 
   3  -2   5      174.03      188.09     13.05 o 
   4  -2   5        5.01        4.66      8.22 o 
   5  -2   5        0.19        0.42     10.51 o 
   6  -2   5       47.07       44.59     13.56 o 
  -6  -1   5        0.94        5.00      7.97 o 
  -5  -1   5       53.40       54.60     11.36 o 
  -4  -1   5        3.29        2.19      4.34 o 
  -3  -1   5       71.78       71.55      6.32 o 
  -2  -1   5       68.61       58.54      5.63 o 
  -1  -1   5      227.99      215.86      4.65 o 
   0  -1   5      539.13      510.27     14.41 o 
   1  -1   5      767.78      718.79     17.88 o 
   2  -1   5      661.28      678.52     20.17 o 
   3  -1   5      282.18      267.76     15.17 o 
   4  -1   5        3.73       12.46     10.51 o 
   5  -1   5       18.59       20.51     11.78 o 
   6  -1   5       24.67       31.28     12.88 o 
  -6   0   5        4.89       -2.37      8.22 o 
  -5   0   5       29.64       34.16      6.36 o 
  -4   0   5       40.52       40.60      6.14 o 
  -3   0   5      653.48      671.64     15.10 o 
  -2   0   5      324.17      326.11     10.19 o 
  -1   0   5      695.52      652.16     56.71 o 
   0   0   5      534.95      456.69     50.98 o 
   1   0   5       27.79       29.58      6.02 o 
   2   0   5     2785.31     3118.58     46.28 o 
   3   0   5       14.83        1.78      8.14 o 
   4   0   5       65.53       60.35     13.05 o 
   5   0   5       35.09       39.50     13.48 o 
   6   0   5       26.40       43.48     13.99 o 
  -6   1   5        3.19        1.96      5.45 o 
  -5   1   5       63.99       70.06      7.94 o 
  -4   1   5       14.64       13.91      5.55 o 
  -3   1   5      783.15      802.27     20.47 o 
  -2   1   5      141.19      142.65      3.93 o 
  -1   1   5      169.18      174.34      9.41 o 
   0   1   5      294.17      249.03     30.64 o 
   1   1   5      122.18       76.12      8.98 o 
   2   1   5      220.07      216.99     13.82 o 
   3   1   5       58.07       62.30     11.87 o 
   4   1   5       24.77       30.60     12.63 o 
   5   1   5        0.02       -6.70      9.32 o 
  -6   2   5        0.66        6.78      8.73 o 
  -5   2   5       18.74       22.68      7.08 o 
  -4   2   5        0.88        1.77      4.56 o 
  -3   2   5      103.04       94.12      7.09 o 
  -2   2   5      563.43      777.95     83.39 o 
  -1   2   5      457.60      472.70     23.32 o 
   0   2   5       63.78       59.99      4.09 o 
   1   2   5       50.37       51.87      8.90 o 
   2   2   5       64.31       51.45      9.75 o 
   3   2   5        5.87        3.14      8.31 o 
   4   2   5      203.87      229.79     20.60 o 
   5   2   5       15.05       12.71     10.43 o 
  -6   3   5        6.51        3.98      9.07 o 
  -5   3   5      230.35      238.69     17.80 o 
  -4   3   5       60.67       60.16      8.05 o 
  -3   3   5       53.61       50.02      6.65 o 
  -2   3   5        4.43        1.07      2.94 o 
  -1   3   5      141.80      118.08      9.79 o 
   0   3   5        0.01       -2.72      3.64 o 
   1   3   5      149.48      134.94      7.88 o 
   2   3   5       40.41       44.16     10.68 o 
   3   3   5        1.33       -3.31      8.90 o 
   4   3   5       53.68       61.88     14.24 o 
   5   3   5        6.00       -0.93     11.53 o 
  -6   4   5      139.58      140.28     16.27 o 
  -5   4   5        9.22       21.70     10.09 o 
  -4   4   5       56.03       45.60     10.51 o 
  -3   4   5        3.97        6.01      4.42 o 
  -2   4   5        0.25       -0.83      3.29 o 
  -1   4   5      206.05      195.69      9.48 o 
   0   4   5       61.91       60.42      5.23 o 
   1   4   5       95.55      101.23      8.17 o 
   2   4   5      357.41      369.26     14.25 o 
   3   4   5        1.03        5.93     11.53 o 
   4   4   5       13.78        6.44     12.21 o 
   5   4   5        1.35        2.80     11.36 o 
  -6   5   5        9.20       26.45     10.43 o 
  -5   5   5       48.59       56.45     12.12 o 
  -4   5   5        0.80       -3.39      6.95 o 
  -3   5   5        0.14        0.00      6.36 o 
  -2   5   5        0.31        3.20      3.46 o 
  -1   5   5      296.04      299.46     15.60 o 
   0   5   5        1.28        2.19      4.08 o 
   1   5   5        0.26       -5.63      5.84 o 
   2   5   5       97.78       86.63      9.26 o 
   3   5   5        2.76       -2.03      8.39 o 
   4   5   5       43.00       62.30     14.75 o 
  -6   6   5        0.91        6.70      9.66 o 
  -5   6   5       95.11       91.12     13.22 o 
  -4   6   5        6.12        8.05      8.90 o 
  -3   6   5        2.66        1.78      8.05 o 
  -2   6   5        9.84        8.48      3.63 o 
  -1   6   5      112.25      111.61      5.99 o 
   0   6   5      409.39      410.21     10.48 o 
   1   6   5        0.26        2.69      5.17 o 
   2   6   5      150.92      157.13     14.96 o 
   3   6   5      100.09      103.07     14.75 o 
   4   6   5       17.39       14.75     11.87 o 
  -5   7   5       25.37       40.60     11.27 o 
  -4   7   5        1.87       10.09      8.82 o 
  -3   7   5        3.29        6.78      7.97 o 
  -2   7   5       99.31       95.67     10.89 o 
  -1   7   5      831.58      835.59     21.82 o 
   0   7   5       16.75       18.99      4.78 o 
   1   7   5        1.27       -3.22      5.51 o 
   2   7   5        2.88       -2.38      6.42 o 
   3   7   5       50.51       53.65     13.48 o 
  -5   8   5        0.37       -5.93      8.22 o 
  -4   8   5        3.30       -5.00      8.14 o 
  -3   8   5       34.91       31.70      9.58 o 
  -2   8   5       41.27       41.54      7.97 o 
  -1   8   5       61.46       59.88      8.09 o 
   0   8   5       14.94       12.87      6.44 o 
   1   8   5        3.83        6.24      5.44 o 
   2   8   5       22.20       15.99      7.22 o 
   3   8   5       74.90       67.91      9.65 o 
  -4   9   5        2.94        2.37      8.22 o 
  -3   9   5        0.39        9.66      8.22 o 
  -2   9   5       17.47       11.64      5.69 o 
  -1   9   5      142.98      135.70     13.65 o 
   0   9   5        0.97        4.66      7.63 o 
   1   9   5        0.47        7.89      6.60 o 
   2   9   5        0.77       -0.19      6.72 o 
  -3  10   5        0.75       -7.04      6.87 o 
  -2  10   5       15.56       15.85      7.97 o 
  -1  10   5        1.07       -2.46      7.46 o 
   0  10   5        2.45        3.22      8.39 o 
   1  10   5        3.22       -2.03      8.31 o 
  -1  11   5        1.24        6.36      7.71 o 
   0  11   5        3.53        5.34      8.73 o 
  -1 -14   6        0.00        0.68     10.09 o 
   0 -14   6       10.67       13.48     12.21 o 
   1 -14   6        0.07       -5.51      7.12 o 
   2 -14   6        8.67        4.24      8.05 o 
   3 -14   6        1.53       -1.19      6.19 o 
  -2 -13   6       36.06       24.07      9.58 o 
  -1 -13   6        0.66        3.81     11.19 o 
   0 -13   6       14.48       17.12     11.36 o 
   1 -13   6        0.91       -1.44      7.46 o 
   2 -13   6        0.00        7.20      8.31 o 
   3 -13   6        9.98        6.10      7.97 o 
  -3 -12   6       22.69       18.08      6.53 o 
  -2 -12   6       70.56       65.86     12.12 o 
  -1 -12   6       31.74       31.79     12.21 o 
   0 -12   6      146.98      133.08     14.75 o 
   1 -12   6        5.81        7.88      8.73 o 
   2 -12   6        9.88        8.22      7.37 o 
   3 -12   6        0.06       -2.37      7.12 o 
   4 -12   6      101.15      101.88     13.39 o 
  -4 -11   6        0.48        0.25      9.07 o 
  -3 -11   6       62.09       51.68     10.17 o 
  -2 -11   6       20.58       25.05      6.71 o 
  -1 -11   6        6.54       -0.93      7.46 o 
   0 -11   6        2.62        3.73      7.12 o 
   1 -11   6        6.20        1.78      6.78 o 
   2 -11   6        0.66        4.75      7.46 o 
   3 -11   6       23.07       26.11      8.98 o 
   4 -11   6        1.92        1.53      7.46 o 
   5 -11   6        0.35        0.51      6.02 o 
  -4 -10   6        3.27       -1.19      8.48 o 
  -3 -10   6        5.38        8.24      5.85 o 
  -2 -10   6       70.11       63.50      7.92 o 
  -1 -10   6       64.08       63.55      9.07 o 
   0 -10   6       15.60       11.10      7.12 o 
   1 -10   6       61.54       65.86     10.00 o 
   2 -10   6       25.03       28.48     10.17 o 
   3 -10   6        3.98        3.98      6.87 o 
   4 -10   6        4.27        1.10      6.70 o 
   5 -10   6        0.01        4.15      7.29 o 
  -5  -9   6       31.31       43.57     14.16 o 
  -4  -9   6        6.43        0.17      8.90 o 
  -3  -9   6      455.57      427.15     15.05 o 
  -2  -9   6        2.46        1.27      5.34 o 
  -1  -9   6      178.42      187.44     10.24 o 
   0  -9   6        5.32        4.40      4.39 o 
   1  -9   6       60.45       52.21     10.00 o 
   2  -9   6        6.43       18.65      9.32 o 
   3  -9   6       21.72       17.63      7.71 o 
   4  -9   6       39.58       38.57      9.66 o 
   5  -9   6       18.35       20.26      8.31 o 
  -5  -8   6        2.53       -2.37      9.75 o 
  -4  -8   6       48.15       48.15     11.78 o 
  -3  -8   6      131.04      122.63      8.41 o 
  -2  -8   6        0.11        0.42      4.61 o 
  -1  -8   6       78.79       82.29      6.47 o 
   0  -8   6       92.16       86.63      6.25 o 
   1  -8   6       26.23       25.25      4.66 o 
   2  -8   6       79.02       75.95     10.93 o 
   3  -8   6       15.11       13.48      8.39 o 
   4  -8   6        0.69        4.83      6.44 o 
   5  -8   6        0.27        0.68      7.12 o 
  -5  -7   6        3.29        5.51     10.17 o 
  -4  -7   6       21.47       36.45      9.92 o 
  -3  -7   6      128.47      118.26      8.12 o 
  -2  -7   6       11.22        7.00      4.94 o 
  -1  -7   6      387.41      408.73     19.71 o 
   0  -7   6      121.76      119.35      7.10 o 
   1  -7   6      132.01      128.90      7.03 o 
   2  -7   6        4.13       10.28      7.29 o 
   3  -7   6      121.43      113.50     12.21 o 
   4  -7   6        1.16       81.12     10.93 o 
   5  -7   6        6.86       11.87      6.53 o 
   6  -7   6        9.74        7.97      6.44 o 
  -6  -6   6        1.78        0.51     10.43 o 
  -5  -6   6        5.17        2.12      9.49 o 
  -4  -6   6       70.01       78.15     12.71 o 
  -3  -6   6      192.04      190.78     16.19 o 
  -2  -6   6        2.58       -2.82      4.35 o 
  -1  -6   6       80.53       80.49      5.50 o 
   0  -6   6       70.86       74.45      5.93 o 
   1  -6   6      439.90      491.23     11.67 o 
   2  -6   6      694.67      672.39     25.26 o 
   3  -6   6      141.30      139.91      7.32 o 
   4  -6   6      115.04      104.26     11.78 o 
   5  -6   6       18.21       16.02      7.29 o 
   6  -6   6       30.59       20.09      7.54 o 
  -6  -5   6        1.35       12.04     10.60 o 
  -5  -5   6       88.12       78.66     13.48 o 
  -4  -5   6      374.49      417.62     24.33 o 
  -3  -5   6      125.65      112.44      6.84 o 
  -2  -5   6        0.03        3.35      4.20 o 
  -1  -5   6        9.14        5.05      3.31 o 
   0  -5   6      139.07      186.52     17.25 o 
   1  -5   6     4996.96     5320.44    161.01 o 
   2  -5   6       82.75       78.75      5.58 o 
   3  -5   6        4.28        4.51      4.24 o 
   4  -5   6       33.64       32.31      5.90 o 
   5  -5   6        9.28        5.51      6.10 o 
   6  -5   6       22.67       10.93      6.61 o 
  -6  -4   6        0.22        3.90      8.90 o 
  -5  -4   6       37.90       31.79      9.66 o 
  -4  -4   6      273.71      325.74     21.11 o 
  -3  -4   6       44.85       42.52      4.18 o 
  -2  -4   6      355.24      395.49     10.99 o 
  -1  -4   6        1.77        1.02      2.98 o 
   0  -4   6      118.96       97.83      5.76 o 
   1  -4   6       21.95       16.05      4.04 o 
   2  -4   6       11.77       10.16      3.50 o 
   3  -4   6       68.67       70.18      8.56 o 
   4  -4   6      152.80      192.41     13.99 o 
   6  -4   6        2.99        1.86      3.56 o 
  -6  -3   6        8.33        9.92      8.98 o 
  -5  -3   6        0.03       -6.27      8.90 o 
  -4  -3   6      307.17      278.46     22.72 o 
  -3  -3   6       36.41       35.81      5.29 o 
  -2  -3   6       48.19       49.13      3.55 o 
  -1  -3   6       49.83       47.03      4.22 o 
   0  -3   6     1462.00     1359.65     16.71 o 
   1  -3   6      749.29      597.49     16.02 o 
   2  -3   6        0.17        2.20      6.27 o 
   3  -3   6       49.28       45.09      7.54 o 
   4  -3   6       70.61       86.63     12.29 o 
   5  -3   6      242.67      300.91     20.94 o 
  -6  -2   6       20.45       18.14      8.82 o 
  -5  -2   6        1.49       -0.42      7.04 o 
  -4  -2   6      183.37      183.62      9.45 o 
  -3  -2   6       19.59       16.71      5.03 o 
  -2  -2   6        2.65        3.37      4.66 o 
  -1  -2   6     1048.16     1163.82     32.81 o 
   0  -2   6      372.77      324.64     12.97 o 
   1  -2   6      263.10      211.48     10.68 o 
   2  -2   6        8.90        8.05      6.36 o 
   3  -2   6        0.11       -4.24      7.63 o 
   4  -2   6       17.13       14.16      9.75 o 
   5  -2   6       63.38       75.10     13.82 o 
   6  -2   6       56.73       79.42     15.77 o 
  -6  -1   6        6.88        2.03      8.90 o 
  -5  -1   6       33.32       32.22      6.47 o 
  -4  -1   6       12.36        9.47      6.19 o 
  -3  -1   6       39.08       31.43      5.20 o 
  -2  -1   6       63.26       68.49      7.88 o 
  -1  -1   6      936.08      927.71     15.53 o 
   0  -1   6      680.82      625.89     17.38 o 
   1  -1   6       95.83       70.01      7.54 o 
   2  -1   6        7.40        5.26      7.63 o 
   3  -1   6       12.01        8.65      8.14 o 
   4  -1   6        7.26        5.59      9.07 o 
   5  -1   6      188.40      260.31     20.77 o 
   6  -1   6        6.59       15.34     12.12 o 
  -6   0   6        7.18        6.24      5.54 o 
  -5   0   6      115.69      109.54      9.08 o 
  -4   0   6      685.75      698.94     40.86 o 
  -3   0   6       46.75       39.23      5.59 o 
  -2   0   6      396.30      388.34     15.85 o 
  -1   0   6        3.73       -0.06      4.26 o 
   0   0   6     1112.92      853.05     19.41 o 
   1   0   6      317.65      345.92     15.00 o 
   2   0   6      605.02      601.56     21.19 o 
   3   0   6       32.10       36.79      9.66 o 
   4   0   6      125.46      137.48     15.68 o 
   5   0   6        5.86       12.29     10.68 o 
  -6   1   6        7.07        2.47      5.59 o 
  -5   1   6      285.10      290.08     12.90 o 
  -4   1   6       53.59       54.62      6.87 o 
  -3   1   6       23.63       18.32      5.34 o 
  -2   1   6       70.98       61.92      6.10 o 
  -1   1   6       29.45       35.38      5.13 o 
   0   1   6      356.05      302.24     49.12 o 
   1   1   6        8.03        7.29      6.44 o 
   2   1   6        4.68        5.00      7.71 o 
   3   1   6      103.52       98.66     12.88 o 
   4   1   6        8.45       10.93      9.83 o 
   5   1   6       51.30       60.44     12.71 o 
  -6   2   6        7.13       -3.05      7.80 o 
  -5   2   6       23.39       27.04      6.11 o 
  -4   2   6       68.86       75.60      8.26 o 
  -3   2   6      237.93      241.46     17.88 o 
  -2   2   6      385.22      414.59     13.10 o 
  -1   2   6       76.50       68.34      4.23 o 
   0   2   6       66.43       56.81      5.05 o 
   1   2   6       74.55       70.18      9.66 o 
   2   2   6      241.27      271.66     18.05 o 
   3   2   6       61.27       65.69     13.82 o 
   4   2   6        6.83       28.31     11.70 o 
   5   2   6       22.31       32.46     11.53 o 
  -6   3   6        0.07       -2.46      8.39 o 
  -5   3   6        0.02       -2.29      7.71 o 
  -4   3   6      100.30       95.36      7.64 o 
  -3   3   6      205.69      231.07     11.10 o 
  -2   3   6       22.55       20.43      3.54 o 
  -1   3   6      262.11      265.59      7.42 o 
   0   3   6      633.41      598.20     10.89 o 
   1   3   6      202.23      214.47     14.32 o 
   2   3   6      150.38      163.85     15.68 o 
   3   3   6        4.43        2.88     11.02 o 
   4   3   6       87.43       96.63     14.83 o 
   5   3   6       76.03      108.75     15.94 o 
  -6   4   6        1.19        1.70      9.07 o 
  -5   4   6        0.82        5.51      8.14 o 
  -4   4   6       96.71       85.36     12.54 o 
  -3   4   6       81.37       97.00      7.47 o 
  -2   4   6        5.94        4.02      3.44 o 
  -1   4   6      129.98      119.89      5.98 o 
   0   4   6      989.85     1017.69     15.53 o 
   1   4   6        7.68        6.50      5.81 o 
   2   4   6      133.38      150.20     15.34 o 
   3   4   6        2.85       12.38     11.78 o 
   4   4   6       50.55       54.93     13.73 o 
  -6   5   6        0.28       -6.44      8.48 o 
  -5   5   6        0.28       -1.95      8.05 o 
  -4   5   6        9.17        6.87      8.48 o 
  -3   5   6      165.38      172.15     14.83 o 
  -2   5   6        0.09       -6.22      4.15 o 
  -1   5   6       33.97       33.34      4.72 o 
   0   5   6       46.82       46.98      5.52 o 
   1   5   6      153.07      168.49     10.50 o 
   2   5   6       69.81       70.01      8.73 o 
   3   5   6       22.95       16.87     12.21 o 
   4   5   6       27.36       25.34     12.12 o 
  -5   6   6       16.11       13.48      8.14 o 
  -4   6   6       53.45       51.37     10.93 o 
  -3   6   6       28.06       36.70     10.17 o 
  -2   6   6        3.33        5.26      7.54 o 
  -1   6   6        0.49        1.89      4.12 o 
   0   6   6      189.88      202.45      8.77 o 
   1   6   6      116.09      140.94     14.79 o 
   2   6   6       71.25       67.05      8.66 o 
   3   6   6        0.33       -6.44      9.75 o 
   4   6   6       49.46       52.21     14.24 o 
  -5   7   6        3.77        0.42      8.22 o 
  -4   7   6       11.59        8.31      8.56 o 
  -3   7   6       99.28      103.07     13.14 o 
  -2   7   6        1.08       -6.78      6.95 o 
  -1   7   6       66.13       60.07      5.68 o 
   0   7   6       23.80       18.22      5.12 o 
   1   7   6       25.19       34.39      7.00 o 
   2   7   6        1.44       -7.46      6.58 o 
   3   7   6        0.41       -3.81     11.44 o 
  -4   8   6       17.63       17.21      9.32 o 
  -3   8   6        3.88        6.87      8.22 o 
  -2   8   6        7.28        2.37      7.46 o 
  -1   8   6        3.02       -1.60      5.55 o 
   0   8   6        4.99        3.69      5.52 o 
   1   8   6       32.78       36.83      7.70 o 
   2   8   6        3.64        1.28     11.23 o 
  -4   9   6        6.68        9.75      9.07 o 
  -3   9   6        6.50        8.56      8.98 o 
  -2   9   6        0.65       -3.48      7.12 o 
  -1   9   6       29.82       27.55      8.65 o 
   0   9   6        2.85        7.63      7.88 o 
   1   9   6       54.23       60.07      9.11 o 
  -3  10   6       34.57      465.01     26.02 o 
  -2  10   6       20.95       12.63      8.56 o 
  -1  10   6        0.11       -3.22      8.22 o 
   0  10   6        2.95        9.24      8.98 o 
  -1 -14   7        4.76       -1.44     11.53 o 
   0 -14   7        9.19       14.75     13.31 o 
   1 -14   7        4.17        1.36      7.46 o 
   2 -14   7        0.74       -5.17      7.12 o 
  -2 -13   7        1.50        1.27      9.24 o 
  -1 -13   7      126.50      124.52     16.36 o 
   0 -13   7       96.82       84.08     12.38 o 
   1 -13   7        0.80       -5.42      7.46 o 
   2 -13   7       11.80        7.12      8.22 o 
   3 -13   7        0.00       -8.05      6.53 o 
  -3 -12   7        1.67        3.37      5.99 o 
  -2 -12   7      197.07      225.64     17.55 o 
  -1 -12   7       58.44       68.49     12.54 o 
   0 -12   7        0.26       -6.02      7.54 o 
   1 -12   7       10.07       13.56      8.82 o 
   2 -12   7       19.16       17.80      8.31 o 
   3 -12   7       22.10       20.09      9.49 o 
   4 -12   7        6.90        3.31      7.04 o 
  -4 -11   7        0.01        4.41      9.66 o 
  -3 -11   7       29.31       26.23      7.06 o 
  -2 -11   7       47.03       46.46      7.43 o 
  -1 -11   7        1.34       -5.17      9.32 o 
   0 -11   7        0.60       -6.27      6.78 o 
   1 -11   7        0.21        1.78      7.63 o 
   2 -11   7       41.45       44.25     10.85 o 
   3 -11   7       26.86       30.60      9.49 o 
   4 -11   7       40.10       38.82      9.24 o 
  -4 -10   7        0.02       -0.51      9.58 o 
  -3 -10   7        3.64        4.31      5.39 o 
  -2 -10   7      231.99      224.08     17.55 o 
  -1 -10   7      107.81      112.51      9.27 o 
   0 -10   7       50.53       51.45      9.15 o 
   1 -10   7       29.70       27.80      9.24 o 
   2 -10   7       25.17       28.73      8.73 o 
   3 -10   7      119.27      127.23     13.56 o 
   4 -10   7       26.11       29.33      9.83 o 
   5 -10   7        0.55       -1.27      5.93 o 
  -5  -9   7       86.15       94.51     16.87 o 
  -4  -9   7        0.45       13.56      9.83 o 
  -3  -9   7        2.15       -0.67      5.02 o 
  -2  -9   7      196.16      178.58     13.82 o 
  -1  -9   7        3.85        1.78      4.47 o 
   0  -9   7       22.06       20.72      5.00 o 
   1  -9   7        9.03        9.41      7.80 o 
   2  -9   7      168.01      161.39     13.82 o 
   3  -9   7      265.23      264.88     18.56 o 
   4  -9   7       10.37        6.36      7.20 o 
   5  -9   7        4.66        0.59      6.27 o 
  -5  -8   7       19.95       28.65     11.53 o 
  -4  -8   7       19.07       19.58     10.17 o 
  -3  -8   7      109.27      107.63      8.37 o 
  -2  -8   7       31.62       26.76      6.09 o 
  -1  -8   7      349.70      337.95     17.80 o 
   0  -8   7       64.75       61.47      5.80 o 
   1  -8   7       13.39       17.40      5.03 o 
   2  -8   7      774.92      843.05     28.90 o 
   3  -8   7       78.42       72.30     10.68 o 
   4  -8   7       21.96       29.50      8.98 o 
   5  -8   7        6.99        4.07      6.78 o 
  -5  -7   7       27.76       30.60     10.09 o 
  -4  -7   7      101.47      118.16     15.09 o 
  -3  -7   7      176.88      178.96      9.39 o 
  -2  -7   7       46.74       53.23      6.48 o 
  -1  -7   7     1422.25     1414.86     59.46 o 
   0  -7   7        0.00        0.19      3.88 o 
   1  -7   7        6.43        8.43      4.12 o 
   2  -7   7      201.85      196.33     12.80 o 
   3  -7   7       18.87       15.68      6.78 o 
   4  -7   7        8.54       -2.71      6.19 o 
   5  -7   7        0.70        0.25      5.51 o 
  -5  -6   7       13.74       16.36      9.32 o 
  -4  -6   7        9.18       -3.90      8.05 o 
  -3  -6   7       64.71       60.61     11.02 o 
  -2  -6   7        0.80       -3.26      4.58 o 
  -1  -6   7      166.05      152.19      7.15 o 
   0  -6   7        8.30        6.29      4.07 o 
   1  -6   7      352.27      378.20     17.50 o 
   2  -6   7       55.98       50.05      6.74 o 
   3  -6   7       10.53       11.12      4.74 o 
   4  -6   7        0.39       -2.71      5.59 o 
   5  -6   7        5.69        6.44      6.19 o 
  -6  -5   7       63.73       56.28     13.22 o 
  -5  -5   7      114.43      124.86     15.85 o 
  -4  -5   7        0.76        1.19      9.58 o 
  -3  -5   7        9.92       43.25     21.78 o 
  -2  -5   7       19.68       17.69      4.60 o 
  -1  -5   7      747.09      741.69     27.34 o 
   0  -5   7       52.06       53.77      5.32 o 
   1  -5   7       12.08       18.25      4.18 o 
   2  -5   7        5.65        7.90      4.11 o 
   3  -5   7      230.07      239.86     36.02 o 
   4  -5   7        1.65        8.61      4.96 o 
   5  -5   7        5.50        8.90      6.10 o 
  -6  -4   7       97.62      104.68     15.43 o 
  -5  -4   7        0.96        0.59      9.49 o 
  -4  -4   7        0.46       -8.98      6.87 o 
  -3  -4   7       54.60       57.23      6.53 o 
  -2  -4   7       20.19       21.02      4.05 o 
  -1  -4   7       50.36       44.57      4.41 o 
   0  -4   7      448.53      485.06     12.29 o 
   1  -4   7       86.31       82.37      5.54 o 
   2  -4   7      260.07      243.22      9.00 o 
   3  -4   7      252.77      297.01     16.02 o 
   4  -4   7       80.90      104.60     12.54 o 
  -6  -3   7       73.99       67.98     13.56 o 
  -5  -3   7       72.77       96.54     15.17 o 
  -4  -3   7       24.29       20.37      5.77 o 
  -3  -3   7      284.89      275.68     16.23 o 
  -2  -3   7      194.42      180.85      5.02 o 
  -1  -3   7      610.37      597.58     10.60 o 
   0  -3   7      163.08      176.51      6.80 o 
   1  -3   7       41.02       39.84      6.53 o 
   2  -3   7      136.88      130.87     10.43 o 
   3  -3   7      291.24      326.67     17.12 o 
   4  -3   7        6.98       10.93      8.65 o 
   5  -3   7       18.02       21.19     11.70 o 
  -6  -2   7       26.07       29.92     10.60 o 
  -5  -2   7       77.76       79.48     18.99 o 
  -4  -2   7        5.75        3.81      4.90 o 
  -3  -2   7      184.97      196.15      9.58 o 
  -2  -2   7      536.24      542.74     23.18 o 
  -1  -2   7      150.11      125.70      6.19 o 
   0  -2   7     1116.35     1104.37     23.39 o 
   1  -2   7       15.01        8.48      5.93 o 
   2  -2   7       20.50       19.33      8.14 o 
   3  -2   7       86.03      100.36     12.38 o 
   4  -2   7       13.99       23.99     11.10 o 
   5  -2   7       16.31       31.28     13.05 o 
  -6  -1   7        2.89        1.10      8.39 o 
  -5  -1   7        3.42       -1.18      4.74 o 
  -4  -1   7        0.03        0.95      4.35 o 
  -3  -1   7        0.95        1.11      4.34 o 
  -2  -1   7      331.46      308.84     10.94 o 
  -1  -1   7      838.63      821.27     28.52 o 
   0  -1   7      123.60      117.82      9.32 o 
   1  -1   7       35.67       27.89      7.37 o 
   2  -1   7        3.37       10.93      7.97 o 
   3  -1   7      133.73      153.67     13.73 o 
   4  -1   7       37.44       55.60     12.63 o 
   5  -1   7       79.94       95.78     15.00 o 
  -6   0   7       25.11       30.10      6.79 o 
  -5   0   7        4.34       -0.26      8.56 o 
  -4   0   7      427.48      431.63     13.93 o 
  -3   0   7       16.67       12.86      4.64 o 
  -2   0   7      371.09      368.40     11.94 o 
  -1   0   7      761.88      738.32     71.67 o 
   0   0   7        4.27       -4.83      6.36 o 
   1   0   7      181.86      179.53     12.04 o 
   2   0   7        6.48        5.85      8.65 o 
   3   0   7       93.73      106.04     14.07 o 
   4   0   7       44.73       37.89     13.22 o 
   5   0   7        9.61       16.61     11.61 o 
  -6   1   7       19.13       24.75      8.65 o 
  -5   1   7      125.68      134.99     25.34 o 
  -4   1   7        4.42        4.39      5.21 o 
  -3   1   7        1.69        0.45      4.84 o 
  -2   1   7       13.79        8.71      4.25 o 
  -1   1   7      458.19      434.88     43.95 o 
   0   1   7       51.72       48.05      5.36 o 
   1   1   7      389.04      422.03     19.33 o 
   2   1   7       65.43      100.10     12.54 o 
   3   1   7      271.58      309.81     20.60 o 
   4   1   7       28.67       35.35     12.21 o 
   5   1   7        0.04        6.87     13.05 o 
  -6   2   7        6.79        1.36      8.22 o 
  -5   2   7       17.39       30.56      6.47 o 
  -4   2   7      143.82      147.41      9.24 o 
  -3   2   7       32.51       29.40      7.20 o 
  -2   2   7       47.69       40.09      5.63 o 
  -1   2   7        1.42        0.66      2.80 o 
   0   2   7      301.94      298.53     21.83 o 
   1   2   7       45.83       41.19     10.68 o 
   2   2   7      123.46      122.48     14.16 o 
   3   2   7      272.23      342.86     23.39 o 
   4   2   7        0.15        7.88     12.04 o 
   5   2   7        0.09        0.68     12.54 o 
  -6   3   7       20.59       22.21     10.00 o 
  -5   3   7        6.25        6.36      7.88 o 
  -4   3   7       15.08       58.48     30.64 o 
  -3   3   7      135.09      145.59     24.24 o 
  -2   3   7      285.95      273.07     21.32 o 
  -1   3   7        8.57        5.67      3.99 o 
   0   3   7      109.50      101.89      5.80 o 
   1   3   7       84.18       81.88     11.78 o 
   2   3   7       32.68       31.62     11.70 o 
   4   3   7       14.88        3.90     11.61 o 
  -6   4   7       34.16       31.87     11.19 o 
  -5   4   7        5.72        3.90      8.65 o 
  -4   4   7        0.62        4.58      8.14 o 
  -3   4   7       19.32       20.24      6.53 o 
  -2   4   7      140.34      145.73      8.16 o 
  -1   4   7       14.75       11.03      3.82 o 
   0   4   7      662.74      662.92     17.92 o 
   1   4   7       38.65       35.00      6.85 o 
   2   4   7        5.09       11.02      9.32 o 
   3   4   7       38.41       56.28     14.66 o 
   4   4   7       15.72       15.60     11.70 o 
  -5   5   7       22.60       22.63     10.00 o 
  -4   5   7       35.49       26.62      9.92 o 
  -3   5   7        1.69        1.86      7.46 o 
  -2   5   7      129.56      114.47      9.83 o 
  -1   5   7      240.16      230.74      8.26 o 
   0   5   7        7.36       -0.40      4.30 o 
   1   5   7       42.31       43.15      7.07 o 
   2   5   7       27.93       42.64     13.14 o 
   3   5   7       11.57       18.56     11.53 o 
   4   5   7       58.13       57.98     15.09 o 
  -5   6   7        1.97        6.44      8.65 o 
  -4   6   7        2.83       -0.51      6.87 o 
  -3   6   7       14.15       20.68      7.80 o 
  -2   6   7       74.06       71.88     11.10 o 
  -1   6   7       20.91       31.94      8.55 o 
   0   6   7       74.80       74.07      6.20 o 
   1   6   7        4.88       14.79      6.55 o 
   2   6   7       48.76       87.81     14.41 o 
   3   6   7       11.92        3.98     10.60 o 
  -4   7   7       13.61       14.75      9.15 o 
  -3   7   7        0.95        1.02      7.97 o 
  -2   7   7       81.56       60.18     10.85 o 
  -1   7   7        0.74        0.47      4.94 o 
   0   7   7        0.21        3.21      5.83 o 
   1   7   7        0.94       -3.37      6.16 o 
   2   7   7       54.40       51.11      8.68 o 
  -4   8   7        1.72       -0.93      7.97 o 
  -3   8   7        1.20       -1.10      7.63 o 
  -2   8   7       26.83       15.68      8.65 o 
  -1   8   7       17.52       18.90      8.39 o 
   0   8   7       57.93       58.15     10.68 o 
   1   8   7        0.01       -3.34      6.80 o 
   2   8   7       33.60       35.85     10.60 o 
  -3   9   7        1.24       -3.98      7.20 o 
  -2   9   7        0.00       -1.36      7.04 o 
   0   9   7       10.03        9.49      8.98 o 
   1   9   7       13.26       10.26      9.15 o 
  -1 -14   8       60.93       76.37     13.90 o 
   0 -14   8        0.79       -2.63      7.12 o 
   1 -14   8        1.66        4.32      8.31 o 
   2 -14   8       13.47        9.15      8.48 o 
  -2 -13   8        0.01        0.00      9.41 o 
  -1 -13   8        0.05       -0.76      8.31 o 
   0 -13   8      139.64      119.77     14.49 o 
   1 -13   8       10.99       11.02      7.88 o 
   2 -13   8        7.41       10.00      7.54 o 
   3 -13   8        8.53        0.93      6.87 o 
  -3 -12   8        1.17       -1.70      8.14 o 
  -2 -12   8      143.09      139.73     10.66 o 
  -1 -12   8      171.89      184.78     15.85 o 
   0 -12   8       32.26       26.70      8.98 o 
   1 -12   8        3.13        2.54      7.97 o 
   2 -12   8        9.94       12.46      7.63 o 
   3 -12   8       26.36       20.68      9.24 o 
   4 -12   8       17.34        6.44      6.95 o 
  -4 -11   8       34.65       45.60     12.38 o 
  -3 -11   8       39.47       44.25     11.44 o 
  -2 -11   8       13.42       31.49      9.58 o 
  -1 -11   8        8.06        7.80      6.35 o 
   0 -11   8       41.05       35.09      9.24 o 
   1 -11   8       54.88       56.20     10.76 o 
   2 -11   8       12.13       17.72      7.88 o 
   3 -11   8       62.08       61.28     11.61 o 
   4 -11   8       28.54       35.68      9.07 o 
  -4 -10   8       19.51       31.19     11.02 o 
  -3 -10   8       51.46       62.30     12.71 o 
  -2 -10   8        1.95       -3.51      5.43 o 
  -1 -10   8      193.02      184.58     10.05 o 
   0 -10   8      229.87      228.01     15.17 o 
   1 -10   8       39.05       33.90      8.90 o 
   2 -10   8       26.19       26.19      8.98 o 
   3 -10   8       31.55       40.86     10.17 o 
   4 -10   8      111.15      102.05     13.56 o 
   5 -10   8        2.01       26.19      8.31 o 
  -4  -9   8       33.17       27.72      9.83 o 
  -3  -9   8       28.40       32.89     10.00 o 
  -2  -9   8       81.59       88.03      8.24 o 
  -1  -9   8        1.56        6.61      4.42 o 
   0  -9   8      125.96      137.82      8.27 o 
   1  -9   8       16.13       16.95      8.31 o 
   2  -9   8        9.97        2.20      6.10 o 
   3  -9   8       38.11       34.50      9.49 o 
   4  -9   8        0.49        0.59      6.61 o 
   5  -9   8        9.23       10.26      7.20 o 
  -5  -8   8       43.34       36.11     11.87 o 
  -4  -8   8      155.79      163.25     17.72 o 
  -3  -8   8       36.12       45.77     10.93 o 
  -2  -8   8       82.03       80.84      7.65 o 
  -1  -8   8       26.47       27.06      4.89 o 
   0  -8   8       87.75       82.54      6.48 o 
   1  -8   8        9.39        9.06      4.13 o 
   2  -8   8      176.43      157.32     13.48 o 
   3  -8   8       30.43       25.09      9.07 o 
   4  -8   8        1.34       -0.51      6.27 o 
   5  -8   8       18.02       15.26      7.29 o 
  -5  -7   8       12.81        6.44      8.65 o 
  -4  -7   8       24.58       30.09     11.95 o 
  -3  -7   8       11.99       15.85      9.58 o 
  -2  -7   8      264.84      260.22     11.74 o 
  -1  -7   8        4.97        2.72      3.91 o 
   0  -7   8      132.95      126.00     12.33 o 
   1  -7   8      144.19      140.87     11.27 o 
   2  -7   8      104.92      105.81      7.21 o 
   3  -7   8      142.13      129.52     11.95 o 
   4  -7   8       79.54       80.78     10.93 o 
   5  -7   8       35.73       24.24      7.63 o 
  -5  -6   8       48.28       42.81     12.04 o 
  -4  -6   8        8.47       13.56      9.83 o 
  -3  -6   8        6.94        1.02      7.54 o 
  -2  -6   8      149.46      133.68     22.00 o 
  -1  -6   8       12.00       26.40      5.09 o 
   0  -6   8      212.68      216.24      8.52 o 
   1  -6   8        6.43        0.51      5.59 o 
   2  -6   8       49.16       40.25      7.97 o 
   3  -6   8       59.86       52.61      6.14 o 
   4  -6   8        7.16        5.00      5.85 o 
   5  -6   8       28.73       13.56      7.12 o 
  -6  -5   8        1.16       16.27     10.60 o 
  -5  -5   8        0.08       -9.24      7.71 o 
  -4  -5   8       65.15       69.25     11.95 o 
  -3  -5   8      117.80      123.84     13.56 o 
  -2  -5   8      123.47      122.42     10.55 o 
  -1  -5   8        0.55       -2.91      3.33 o 
   0  -5   8      675.40      648.80     13.32 o 
   1  -5   8       97.66       96.30      8.86 o 
   2  -5   8      256.47      243.94      9.73 o 
   3  -5   8        1.40       -1.62      4.36 o 
   4  -5   8       39.34       41.04      7.80 o 
   5  -5   8       18.81        8.82      5.59 o 
  -6  -4   8        5.83       -0.34      8.05 o 
  -5  -4   8        0.05       -3.14      9.32 o 
  -4  -4   8        0.39       -5.54      5.02 o 
  -3  -4   8      250.48      251.53     10.49 o 
  -2  -4   8      153.43      148.76     12.29 o 
  -1  -4   8       47.31       45.68      4.47 o 
   0  -4   8      371.01      316.36      9.62 o 
   1  -4   8       14.06       13.07      3.86 o 
   2  -4   8      269.90      262.85     14.07 o 
   3  -4   8       20.56       12.88      8.05 o 
   4  -4   8       27.92       41.62     10.60 o 
   5  -4   8       10.62       20.85     11.70 o 
  -6  -3   8        1.30        2.03      9.83 o 
  -5  -3   8        8.24       46.03     12.04 o 
  -4  -3   8       84.27       73.27      7.80 o 
  -3  -3   8      686.20      732.92     17.93 o 
  -2  -3   8        6.07        9.50      4.78 o 
  -1  -3   8        8.03        5.66      3.05 o 
   0  -3   8      747.82      741.56     35.52 o 
   1  -3   8      329.94      317.94     14.49 o 
   2  -3   8        4.71       11.36      7.29 o 
   3  -3   8      262.71      258.53     16.95 o 
   4  -3   8      103.42      138.59     15.51 o 
   5  -3   8        7.62       11.19     11.02 o 
  -6  -2   8        3.79        0.08      8.14 o 
  -5  -2   8       32.99       31.62      6.03 o 
  -4  -2   8      311.07      284.15     12.24 o 
  -3  -2   8      431.63      465.54     14.39 o 
  -2  -2   8        0.19        2.26      4.18 o 
  -1  -2   8       21.01       16.41      2.98 o 
   0  -2   8      165.60      119.43      9.15 o 
   1  -2   8      548.31      506.46     17.80 o 
   2  -2   8       11.95       19.24      9.49 o 
   3  -2   8        7.55       16.61      8.90 o 
   4  -2   8      131.62      164.69     17.04 o 
   5  -2   8        3.00       15.26     10.76 o 
  -6  -1   8        4.98        6.19     10.17 o 
  -5  -1   8        8.89        6.01      6.06 o 
  -4  -1   8      194.14      185.72     10.48 o 
  -3  -1   8      418.52      464.43     14.47 o 
  -2  -1   8       28.37       25.33      5.43 o 
  -1  -1   8      239.63      228.90     21.11 o 
   0  -1   8        0.04        4.92      6.44 o 
   1  -1   8      295.12      261.66     14.49 o 
   2  -1   8      229.62      245.39     17.29 o 
   3  -1   8        2.15       -7.12      9.58 o 
   4  -1   8      131.25      175.29     17.80 o 
   5  -1   8        3.20        1.27     12.04 o 
  -6   0   8        2.85        1.38      5.80 o 
  -5   0   8        2.13        3.93      5.27 o 
  -4   0   8        1.54        1.40      4.91 o 
  -3   0   8      293.75      298.01     11.98 o 
  -2   0   8       30.85       35.80      5.68 o 
  -1   0   8      609.35      555.35     74.85 o 
   0   0   8      184.46      181.22     12.21 o 
   1   0   8      573.88      572.23     20.77 o 
   2   0   8       19.25       33.31     10.26 o 
   3   0   8        0.74        0.08      9.58 o 
   4   0   8      143.80      166.90     18.05 o 
   5   0   8       49.37       65.18     16.53 o 
  -6   1   8        2.55        9.07      8.05 o 
  -5   1   8       49.09       49.87      8.48 o 
  -4   1   8       56.89       51.92     10.13 o 
  -3   1   8      149.41      157.69     10.21 o 
  -2   1   8       21.96       18.31      5.26 o 
  -1   1   8      291.03      261.67      9.93 o 
   0   1   8      261.36      225.89     13.48 o 
   1   1   8     1063.06     1054.61     29.84 o 
   2   1   8        6.71        2.37     10.09 o 
   3   1   8       11.08       17.72     10.93 o 
   4   1   8       15.32       15.43     12.38 o 
   5   1   8       39.74       58.06     14.92 o 
  -6   2   8        0.20        5.17      7.37 o 
  -5   2   8       20.77       19.63      6.17 o 
  -4   2   8       37.83       41.11      6.35 o 
  -3   2   8       22.48        8.44      4.99 o 
  -2   2   8      121.64      100.10      7.10 o 
  -1   2   8        8.99       13.64      5.45 o 
   0   2   8       74.07       59.84      9.07 o 
   1   2   8      421.50      496.03     23.73 o 
   2   2   8       14.98       10.00     10.93 o 
   3   2   8        8.02        8.14     10.68 o 
   4   2   8       29.15       30.09     12.97 o 
  -5   3   8       27.85       36.53      9.83 o 
  -4   3   8       78.13       96.90      8.26 o 
  -3   3   8        0.49        3.28      6.02 o 
  -2   3   8       10.49        3.73      4.77 o 
  -1   3   8       30.41       33.50      7.76 o 
   0   3   8       18.22       20.82      5.92 o 
   1   3   8      119.88      141.47     16.10 o 
   2   3   8        8.56        7.80      9.75 o 
   3   3   8        7.66        9.83     10.85 o 
   4   3   8        0.78       15.26     12.63 o 
  -5   4   8        1.63        5.34      8.14 o 
  -4   4   8       24.73       15.77      8.73 o 
  -3   4   8        6.19        4.24      4.55 o 
  -2   4   8        9.32        9.60      4.86 o 
  -1   4   8        0.34        0.99      4.72 o 
   0   4   8      113.92       94.49      6.25 o 
   1   4   8      155.99      190.80     17.46 o 
   2   4   8       17.90       13.56     11.27 o 
   3   4   8       31.33       17.12     11.02 o 
   4   4   8        0.09        5.68     12.12 o 
  -5   5   8       18.53        7.46      7.97 o 
  -4   5   8       58.17       47.13     10.85 o 
  -3   5   8       11.07       12.63      7.88 o 
  -2   5   8       53.30       53.29      6.13 o 
  -1   5   8       16.09        7.45      5.43 o 
   0   5   8      127.44      127.14      7.39 o 
   1   5   8       39.61       51.79     13.56 o 
   2   5   8        5.20        4.07      9.92 o 
   3   5   8        5.75        7.20     12.46 o 
  -5   6   8        7.35        2.71      8.05 o 
  -4   6   8       85.54       85.36     13.05 o 
  -3   6   8        0.17       -1.61      6.10 o 
  -2   6   8       11.89        6.95      7.80 o 
  -1   6   8       50.10       43.67      6.87 o 
   0   6   8       46.34       43.08      5.40 o 
   1   6   8       10.46       10.43      6.07 o 
   2   6   8        8.88       18.22     12.80 o 
  -4   7   8        0.89        0.68      7.63 o 
  -3   7   8        4.62        5.26      7.71 o 
  -2   7   8       40.36       43.14     10.00 o 
  -1   7   8        7.55       -2.88      7.63 o 
   0   7   8       40.00       54.47     11.65 o 
   1   7   8        0.47        1.48      6.55 o 
   2   7   8       19.54       26.78     13.73 o 
  -3   8   8        7.47        6.10      7.97 o 
  -2   8   8       46.42       48.15     10.93 o 
   0   8   8       51.36       60.10     11.95 o 
   1   8   8        0.45        1.62      7.32 o 
  -1 -14   9        3.06      112.14     14.83 o 
   0 -14   9        1.05       -1.10      7.97 o 
   1 -14   9        5.60        3.39      8.22 o 
   2 -14   9        0.78        7.46      7.97 o 
  -2 -13   9       38.08       30.26     11.10 o 
  -1 -13   9       13.00       12.71     11.10 o 
   0 -13   9       56.24       52.81     10.51 o 
   1 -13   9        0.91       -4.07      7.54 o 
   2 -13   9       17.87       14.66      8.82 o 
   3 -13   9        1.41       -0.76      7.20 o 
  -3 -12   9        0.22        1.36      8.65 o 
  -2 -12   9       12.90       13.85      8.77 o 
  -1 -12   9        3.46       31.45     12.80 o 
   0 -12   9        5.71        3.98      7.04 o 
   1 -12   9       23.16       12.97      7.97 o 
   2 -12   9        1.53        3.48      8.22 o 
   3 -12   9        3.56        9.83      8.05 o 
  -3 -11   9       45.09       52.30     12.63 o 
  -2 -11   9       13.19       22.87     14.58 o 
  -1 -11   9       63.36       65.51     12.67 o 
   0 -11   9       64.81       70.10     10.43 o 
   1 -11   9        7.78        7.04      6.70 o 
   2 -11   9        1.08       -0.17      7.97 o 
   3 -11   9       24.89       21.11      8.56 o 
   4 -11   9       26.09       22.55      7.88 o 
  -4 -10   9        0.04       -5.93      9.07 o 
  -3 -10   9        2.28        5.85      8.48 o 
  -2 -10   9       22.53       22.56      6.26 o 
  -1 -10   9      463.54      470.14     15.14 o 
   0 -10   9      120.78      125.04      8.19 o 
   1 -10   9       12.92       15.34      8.14 o 
   2 -10   9        1.50       -0.68      6.61 o 
   3 -10   9       43.24       55.60     11.27 o 
   4 -10   9       28.64       21.28      8.48 o 
  -4  -9   9        0.23       -0.68      9.15 o 
  -3  -9   9        0.13       -3.98      8.31 o 
  -2  -9   9        0.68       -4.42      7.08 o 
  -1  -9   9       14.60       18.39      4.94 o 
   0  -9   9       23.18       26.06      5.36 o 
   1  -9   9        1.65        2.71      6.61 o 
   2  -9   9        5.29        1.86      7.12 o 
   3  -9   9        6.19       10.68      7.63 o 
   4  -9   9       10.57        2.71      6.36 o 
  -5  -8   9       18.21        3.98     10.43 o 
  -4  -8   9       58.08       66.62     13.48 o 
  -3  -8   9       36.36       39.33     10.85 o 
  -2  -8   9      231.18      250.90     17.72 o 
  -1  -8   9       16.33       10.72      4.47 o 
   0  -8   9       38.17       41.44      5.50 o 
   1  -8   9        1.75       -2.03      3.99 o 
   2  -8   9      193.72      175.29     13.82 o 
   3  -8   9      311.50      340.91     20.43 o 
   4  -8   9       53.24       33.99      8.90 o 
   5  -8   9       11.81        9.83      6.27 o 
  -5  -7   9       52.42       38.82     12.63 o 
  -4  -7   9       42.53       36.19     10.68 o 
  -3  -7   9        8.17        6.70      7.71 o 
  -2  -7   9     1034.72      981.46     31.87 o 
  -1  -7   9       51.82       57.00      7.16 o 
   0  -7   9        6.37        8.57      4.17 o 
   1  -7   9      139.45      146.49      7.82 o 
   2  -7   9      108.53       95.47     11.27 o 
   3  -7   9      369.35      344.39     19.07 o 
   4  -7   9        7.24       12.54      7.29 o 
   5  -7   9        0.68       -1.44      5.34 o 
  -5  -6   9       40.59       32.21     11.70 o 
  -4  -6   9       48.26       55.60     12.46 o 
  -3  -6   9        2.85       -0.68      8.05 o 
  -2  -6   9      637.82      727.35     27.63 o 
  -1  -6   9       61.70       58.78      5.68 o 
   0  -6   9      118.81      110.58      7.93 o 
   1  -6   9        3.73        0.91      3.62 o 
   2  -6   9       46.44       44.75      5.71 o 
   3  -6   9        0.04       -5.30      4.07 o 
   4  -6   9       30.32       25.85      7.97 o 
   5  -6   9        0.00        6.70      6.36 o 
  -5  -5   9        9.70       11.27     10.00 o 
  -4  -5   9        3.46       16.78      9.49 o 
  -3  -5   9      279.74      341.51     20.60 o 
  -2  -5   9      342.57      358.29     19.50 o 
  -1  -5   9      118.88      110.42      6.17 o 
   0  -5   9      113.18       89.01      8.09 o 
   1  -5   9        4.71        5.86      3.78 o 
   2  -5   9      611.54      592.42     15.27 o 
   3  -5   9        3.82        8.42      5.21 o 
   4  -5   9        5.54        5.49      4.87 o 
   5  -5   9        1.45        5.59      5.26 o 
  -5  -4   9       70.58       87.64     14.49 o 
  -4  -4   9        7.77       -0.84      5.42 o 
  -3  -4   9      441.56      458.01     14.67 o 
  -2  -4   9      285.48      275.99     17.04 o 
  -1  -4   9      130.34      125.06      8.09 o 
   0  -4   9      518.59      454.58     12.29 o 
   1  -4   9       14.00        9.03      4.07 o 
   2  -4   9      729.87      713.78     22.55 o 
   3  -4   9       42.76       49.59     10.26 o 
   4  -4   9        0.49        1.86     10.51 o 
   5  -4   9        0.05       -7.04     11.19 o 
  -6  -3   9       13.64       12.80     12.21 o 
  -5  -3   9       55.92       71.96     13.31 o 
  -4  -3   9        5.33        0.83      5.09 o 
  -3  -3   9      134.92      149.15      9.61 o 
  -2  -3   9       97.25      109.69      8.26 o 
  -1  -3   9      104.31       95.70      5.00 o 
   0  -3   9       41.33       43.19      5.55 o 
   1  -3   9       31.47       31.02      8.22 o 
   2  -3   9       53.46       54.16     10.43 o 
   3  -3   9       21.95       32.97     10.76 o 
   4  -3   9       17.41       29.75     12.04 o 
   5  -3   9        6.20        4.07     10.85 o 
  -6  -2   9        9.09       10.17     11.19 o 
  -5  -2   9       12.58       12.19      5.56 o 
  -4  -2   9       51.28       51.95      6.86 o 
  -3  -2   9      127.45      124.00      9.05 o 
  -2  -2   9        5.24       14.36      4.92 o 
  -1  -2   9       54.21       44.93      3.81 o 
   0  -2   9        7.65        3.56      6.19 o 
   1  -2   9      215.03      199.45     12.80 o 
   2  -2   9      521.92      486.11     20.60 o 
   3  -2   9       16.47       11.53     10.09 o 
   4  -2   9       38.58       48.23     13.48 o 
   5  -2   9        6.58       16.19     11.87 o 
  -6  -1   9       60.43       69.17     14.32 o 
  -5  -1   9       21.15       23.92      5.89 o 
  -4  -1   9       37.42       35.68      6.23 o 
  -3  -1   9        1.04        2.95      5.02 o 
  -2  -1   9        1.55        7.65      4.99 o 
  -1  -1   9      138.56      123.69     16.49 o 
   0  -1   9       10.02       13.73      6.78 o 
   1  -1   9       68.86       60.01     10.26 o 
   2  -1   9      181.58      230.38     17.72 o 
   3  -1   9        0.08       -9.15      8.90 o 
   4  -1   9       56.59       80.86     15.26 o 
   5  -1   9       10.28        3.39     13.22 o 
  -6   0   9        5.38        0.33      5.61 o 
  -5   0   9       96.88      117.82     27.00 o 
  -4   0   9        4.46        6.19      5.54 o 
  -3   0   9        9.85        1.68      4.80 o 
  -2   0   9       21.12       17.69      5.58 o 
  -1   0   9      145.23      145.75     14.20 o 
   0   0   9       63.50       61.79      9.75 o 
   2   0   9        1.82        1.86      9.92 o 
   3   0   9        4.19       -0.76     10.68 o 
   4   0   9       38.12       54.33     15.26 o 
  -5   1   9      164.89      160.45     19.79 o 
  -4   1   9        9.08        8.02      5.42 o 
  -3   1   9        1.78        1.41      4.90 o 
  -2   1   9       31.98       25.43      6.19 o 
  -1   1   9       52.22       45.26     10.17 o 
   0   1   9       30.27       37.89      9.32 o 
   1   1   9      121.73      128.33     13.05 o 
   2   1   9       31.22       50.43     13.39 o 
   3   1   9        1.43        2.80     10.26 o 
   4   1   9       14.65       25.34     13.22 o 
  -5   2   9       45.44       38.91      9.92 o 
  -4   2   9        1.08       -0.60      4.58 o 
  -3   2   9        0.08       -4.80      4.48 o 
  -2   2   9       27.93       24.30      5.42 o 
  -1   2   9      429.54      391.33     12.95 o 
   0   2   9       11.84        4.75      8.56 o 
   1   2   9       39.03       55.35     11.02 o 
   2   2   9       12.20       12.54     12.38 o 
   3   2   9       22.82       37.21     13.90 o 
   4   2   9       34.05       35.35     14.83 o 
  -5   3   9        2.42       -0.17      6.95 o 
  -4   3   9        0.76        1.92      4.88 o 
  -3   3   9       18.20       14.93      5.35 o 
  -2   3   9        0.05        2.43      4.07 o 
  -1   3   9      440.94      434.55     30.13 o 
   0   3   9       17.67       10.34      7.46 o 
   1   3   9        9.50       18.82     10.17 o 
   2   3   9        2.95        4.41     10.17 o 
   3   3   9        8.23       11.53     12.38 o 
  -5   4   9        0.57        2.88      7.54 o 
  -4   4   9        0.04       -0.17      7.20 o 
  -3   4   9       20.28       22.66      5.49 o 
  -2   4   9       13.84       12.36      4.86 o 
  -1   4   9      269.20      263.91     23.86 o 
   0   4   9       33.05       46.37      9.32 o 
   1   4   9        9.05       21.11     11.19 o 
   2   4   9        2.24       -2.97     10.60 o 
   3   4   9      101.61      138.08     19.41 o 
  -4   5   9       29.64       31.19      9.24 o 
  -3   5   9        8.31       10.60      7.97 o 
  -2   5   9       73.31       61.83      8.14 o 
  -1   5   9      178.00      163.38     12.88 o 
   0   5   9        0.12       -1.70      8.82 o 
   1   5   9        1.75       -9.07     10.17 o 
   2   5   9        2.16        5.76     11.95 o 
  -4   6   9       18.06       22.55      8.98 o 
  -3   6   9        0.33       -4.15      6.78 o 
  -2   6   9       31.67       31.79      8.65 o 
  -1   6   9        5.78       17.55      9.49 o 
   0   6   9       15.15       29.65     20.72 o 
   1   6   9        0.20        2.80     10.17 o 
   2   6   9       35.64       50.77     16.61 o 
  -3   7   9        2.55        4.15      7.63 o 
  -2   7   9       14.73       14.83      8.31 o 
  -1   7   9        3.42       -2.88      7.12 o 
   0   7   9       14.89       10.09     10.51 o 
   1   7   9        0.85       -0.59     12.04 o 
  -2   8   9        2.81        6.78      7.88 o 
   0 -14  10        2.07       -1.53      7.37 o 
   1 -14  10       14.07        2.20      8.31 o 
  -1 -13  10        0.61      -10.34     10.43 o 
   0 -13  10       27.14       16.53      8.05 o 
   1 -13  10       33.38       26.11      9.41 o 
   2 -13  10        0.02        3.64      7.54 o 
  -3 -12  10       37.05       34.24     11.36 o 
  -2 -12  10        1.16        2.97      9.24 o 
  -1 -12  10       15.92        3.48      6.44 o 
   0 -12  10       21.01       18.14      8.05 o 
   1 -12  10       92.73       93.58     12.63 o 
   2 -12  10        9.13       14.75      8.39 o 
   3 -12  10        0.02        3.14      7.54 o 
  -3 -11  10      118.27      137.06     17.97 o 
  -2 -11  10       34.23       36.96     10.43 o 
  -1 -11  10        4.45        1.76      4.66 o 
   0 -11  10       20.39       16.10      6.95 o 
   1 -11  10       12.89       12.54      7.80 o 
   2 -11  10        1.76       -5.85      6.87 o 
   3 -11  10       20.90        5.09      7.04 o 
   4 -11  10       20.48        9.75      8.31 o 
  -4 -10  10       18.43       15.34     10.60 o 
  -3 -10  10       81.00       80.95     13.48 o 
  -2 -10  10        1.71       -0.68      7.80 o 
  -1 -10  10      194.44      187.42      9.90 o 
   0 -10  10        2.65       -3.51      4.33 o 
   1 -10  10       43.87       40.01      8.73 o 
   2 -10  10       11.28       10.85      7.12 o 
   3 -10  10       38.40       42.64      9.83 o 
   4 -10  10       12.33       13.99      7.88 o 
  -4  -9  10      114.02      141.21     18.22 o 
  -3  -9  10        9.58       -1.86      7.71 o 
  -2  -9  10        4.40        6.19      7.97 o 
  -1  -9  10      254.86      266.94     30.85 o 
   0  -9  10       30.43       28.28      5.23 o 
   1  -9  10      197.27      214.96     10.25 o 
   2  -9  10        4.88        5.85      6.53 o 
   3  -9  10       20.49       16.10      7.80 o 
   4  -9  10        0.29        4.15      6.95 o 
  -4  -8  10       12.29       23.56     10.00 o 
  -3  -8  10        3.14        1.53      8.73 o 
  -2  -8  10       14.43       12.88      8.98 o 
  -1  -8  10       59.39       58.91      6.05 o 
   0  -8  10        0.20       -3.76      3.85 o 
   1  -8  10      192.48      211.33     11.82 o 
   2  -8  10       13.81       10.60      7.04 o 
   3  -8  10       50.58       46.87     10.09 o 
   4  -8  10       14.07        7.97      6.78 o 
  -5  -7  10        3.58        7.29     10.85 o 
  -4  -7  10      116.83      135.70     16.78 o 
  -3  -7  10        0.24       -7.97      6.95 o 
  -2  -7  10      196.92      196.48     16.10 o 
  -1  -7  10        0.38       -0.90      3.31 o 
   0  -7  10       60.65       65.68      6.06 o 
   1  -7  10      302.67      303.49     10.70 o 
   2  -7  10        4.53        3.88      4.13 o 
   3  -7  10       48.46       40.26      8.82 o 
   4  -7  10        0.13       -1.70      5.59 o 
  -5  -6  10       16.54       24.50     11.70 o 
  -4  -6  10       66.17       72.22     13.82 o 
  -3  -6  10      104.93       95.02     12.54 o 
  -2  -6  10      165.87      176.81     15.09 o 
  -1  -6  10        0.01       -0.63      3.52 o 
   0  -6  10       59.78       57.04      6.06 o 
   1  -6  10       59.09       48.80      5.53 o 
   2  -6  10        0.11        0.30      4.09 o 
   3  -6  10       12.50       11.26      5.40 o 
   4  -6  10       44.71       32.63      9.07 o 
   5  -6  10       41.11       14.75      7.37 o 
  -5  -5  10        6.36       16.44     10.43 o 
  -4  -5  10       18.35       24.24     10.09 o 
  -3  -5  10       10.09       -3.14      8.31 o 
  -2  -5  10      523.77      492.47     22.38 o 
  -1  -5  10        7.95        1.36      7.04 o 
   0  -5  10      139.42      136.35      9.28 o 
   1  -5  10        2.05        5.37      4.53 o 
   2  -5  10       50.54       41.28      5.97 o 
   3  -5  10       36.07       39.78      6.64 o 
   4  -5  10        0.00       -0.68      4.29 o 
   5  -5  10       31.22       12.97      6.27 o 
  -5  -4  10       40.15       44.59     10.93 o 
  -4  -4  10       44.15       31.95      6.09 o 
  -3  -4  10       75.91       78.88      8.37 o 
  -2  -4  10      108.28      100.78     12.21 o 
  -1  -4  10        0.40       -0.68      6.61 o 
   0  -4  10       11.63        4.83      5.47 o 
   1  -4  10       69.63       70.08      6.00 o 
   2  -4  10       31.39       43.74      9.66 o 
   3  -4  10        3.80        6.02      9.24 o 
   4  -4  10        0.15        5.42     10.76 o 
  -5  -3  10       20.27       22.55     10.76 o 
  -4  -3  10        9.99       14.56      6.38 o 
  -3  -3  10       34.83       34.35      6.25 o 
  -2  -3  10      314.68      300.99     17.29 o 
  -1  -3  10        0.04       -3.98      5.00 o 
   0  -3  10      344.73      316.99      9.73 o 
   1  -3  10        4.95        7.63      6.61 o 
   2  -3  10      462.12      501.96     22.12 o 
   3  -3  10        3.83       -5.42      8.90 o 
   4  -3  10       10.16       23.56     13.56 o 
  -5  -2  10        0.62        1.39      4.91 o 
  -4  -2  10      498.54      522.58     17.59 o 
  -3  -2  10      161.39      182.23     10.61 o 
  -2  -2  10      136.59      122.04      8.21 o 
  -1  -2  10        7.81        2.63      6.53 o 
   0  -2  10       76.84       65.44      9.24 o 
   1  -2  10      126.58      114.77     12.04 o 
   2  -2  10      768.71      878.90     30.18 o 
   3  -2  10        0.41       -1.53     11.02 o 
   4  -2  10        1.94        0.08     12.29 o 
  -5  -1  10        6.02        6.52      6.15 o 
  -4  -1  10       65.39       86.98      8.18 o 
  -3  -1  10        2.09       21.65     20.09 o 
  -2  -1  10       36.82       30.69      6.05 o 
  -1  -1  10        5.36        6.02      5.26 o 
   0  -1  10      242.55      192.83     12.38 o 
   1  -1  10       89.46       80.44     11.27 o 
   2  -1  10       89.98      111.80     13.39 o 
   3  -1  10       20.04       23.06     12.38 o 
   4  -1  10       15.51       36.70     14.16 o 
  -5   0  10        0.00        0.18      5.06 o 
  -4   0  10        1.16        3.45      5.36 o 
  -3   0  10      205.56      224.22     11.40 o 
  -2   0  10        6.09        7.23      4.75 o 
  -1   0  10        0.89        0.60      4.55 o 
   0   0  10      354.47      303.79     16.02 o 
   1   0  10       70.34       70.78     10.60 o 
   2   0  10       65.36       66.11     12.12 o 
   3   0  10        0.77        2.63     12.21 o 
   4   0  10       10.57       17.29     13.82 o 
  -5   1  10        0.02        0.21      5.18 o 
  -4   1  10        4.78        2.81      5.36 o 
  -3   1  10      156.36      171.15     10.16 o 
  -2   1  10        0.09        0.48      4.62 o 
  -1   1  10       30.60       27.25      5.25 o 
   0   1  10      339.38      364.48     18.22 o 
   1   1  10       48.38       54.42     11.02 o 
   2   1  10      151.48      197.07     19.75 o 
   3   1  10        1.53       -4.58     11.87 o 
   4   1  10       50.02      101.80     17.97 o 
  -5   2  10        9.08        9.24      8.39 o 
  -4   2  10        3.84        7.77      5.24 o 
  -3   2  10      188.76      202.34     10.66 o 
  -2   2  10       24.85       25.45      5.75 o 
  -1   2  10        0.13       -1.75      4.46 o 
   0   2  10      315.20      321.50     17.80 o 
   1   2  10       79.27       95.27     14.32 o 
   2   2  10        7.48       -2.54     12.38 o 
   3   2  10        0.08       11.53     13.22 o 
  -5   3  10        0.04       -3.14      7.37 o 
  -4   3  10       16.91       10.60      8.14 o 
  -3   3  10      230.51      241.99     11.68 o 
  -2   3  10        3.99       -1.97      4.49 o 
  -1   3  10       49.47       42.71      6.28 o 
   0   3  10       96.60      104.51     12.38 o 
   1   3  10       82.01       79.00     13.31 o 
   2   3  10       10.16        9.32     11.61 o 
   3   3  10        5.36        3.22     13.39 o 
  -4   4  10       34.89       27.12      9.24 o 
  -3   4  10       27.60       33.51      5.96 o 
  -2   4  10       12.90       51.83     39.29 o 
  -1   4  10        0.10        8.00      4.58 o 
   0   4  10        0.10        5.59      8.05 o 
   1   4  10      172.02      209.87     19.24 o 
   2   4  10        4.57       -1.78     11.87 o 
  -4   5  10       10.30       10.93      8.31 o 
  -3   5  10       42.63       34.24      9.15 o 
  -2   5  10        0.02        1.31      4.45 o 
  -1   5  10        6.20       -0.84      4.88 o 
   0   5  10        0.19        5.85      9.92 o 
   1   5  10       63.24      101.71     16.02 o 
   2   5  10        2.62       14.24     14.07 o 
  -3   6  10        0.05       -3.64      6.61 o 
  -2   6  10        4.05       -1.78      7.63 o 
  -1   6  10        1.10        3.63      6.02 o 
   0   6  10        0.13      -11.02      9.32 o 
   1   6  10       59.58      105.70     16.78 o 
  -1   7  10        1.78       -4.07      6.27 o 
  -1 -13  11        2.02        1.53     12.46 o 
   0 -13  11        1.34        2.46      6.95 o 
   1 -13  11        0.03       -7.80      6.36 o 
   2 -13  11        0.00        1.53      7.54 o 
  -2 -12  11        8.34       15.09      8.56 o 
  -1 -12  11        6.05       -1.44      6.02 o 
   0 -12  11        2.64       -5.76      5.93 o 
   1 -12  11       11.83       13.56      7.88 o 
   2 -12  11       13.64       17.21      8.90 o 
   3 -12  11        0.05       -2.03      6.70 o 
  -3 -11  11        1.12        2.71      9.75 o 
  -2 -11  11        1.79        3.73      8.73 o 
  -1 -11  11       29.08       30.69      5.64 o 
   0 -11  11        1.90        2.03      5.51 o 
   1 -11  11        0.05       -2.71      7.20 o 
   2 -11  11       15.40        9.92      7.80 o 
   3 -11  11       51.59       41.36      9.75 o 
  -3 -10  11        0.21        1.95      7.71 o 
  -2 -10  11        2.52        5.68      7.80 o 
  -1 -10  11       13.63       16.36      8.73 o 
   0 -10  11       76.73       80.02      7.26 o 
   1 -10  11        6.43        2.54      6.02 o 
   2 -10  11       60.97       59.08      9.41 o 
   3 -10  11       13.85        9.83      7.80 o 
   4 -10  11        0.56       -0.85      6.44 o 
  -4  -9  11        0.12        4.32      9.58 o 
  -3  -9  11        0.17        5.34      9.58 o 
  -2  -9  11        0.06       -8.22      6.10 o 
  -1  -9  11      248.56      283.36     18.73 o 
   0  -9  11        5.42        3.29      6.06 o 
   1  -9  11        4.74        4.23      4.42 o 
   2  -9  11        0.18        9.66      7.29 o 
   3  -9  11        0.00        3.14      6.36 o 
   4  -9  11       14.78       16.10      8.39 o 
  -4  -8  11        6.91       10.34     10.43 o 
  -3  -8  11        5.79       -0.42      7.29 o 
  -2  -8  11       80.50       98.32     13.14 o 
  -1  -8  11      420.02      473.91     22.80 o 
   0  -8  11        0.72       13.76     12.38 o 
   1  -8  11        0.55        0.80      3.87 o 
   2  -8  11        6.03        4.39      4.58 o 
   3  -8  11       29.26       28.73      8.90 o 
   4  -8  11       26.75       17.12      7.54 o 
  -4  -7  11        3.55        8.56      8.82 o 
  -3  -7  11       25.14       19.58      8.82 o 
  -2  -7  11       23.21       18.65      8.39 o 
  -1  -7  11      414.18      403.55     20.43 o 
   0  -7  11       16.28       17.59      4.27 o 
   1  -7  11       39.54       28.93      4.73 o 
   2  -7  11       31.84       22.08      4.95 o 
   3  -7  11       30.95       22.21      8.05 o 
   4  -7  11       12.15       11.78      7.71 o 
  -5  -6  11        1.12       10.85     10.93 o 
  -4  -6  11       13.93       10.85     10.17 o 
  -3  -6  11       37.29       49.67     11.27 o 
  -2  -6  11       32.70       38.31      9.07 o 
  -1  -6  11      196.35      250.81     16.10 o 
   0  -6  11       13.54        8.51      3.87 o 
   1  -6  11        3.77       -3.86      3.44 o 
   2  -6  11       27.02       24.73      6.91 o 
   3  -6  11      180.95      187.40     11.14 o 
   4  -6  11       31.23       18.82      8.22 o 
  -5  -5  11        0.33       -2.37      8.73 o 
  -4  -5  11       52.26       48.65     10.85 o 
  -3  -5  11      184.25      179.95     16.44 o 
  -2  -5  11      482.32      490.44     22.97 o 
  -1  -5  11       81.32       90.27     10.51 o 
   0  -5  11        4.71       -0.24      3.20 o 
   1  -5  11       12.95        9.00      3.86 o 
   2  -5  11        5.78        5.92      5.13 o 
   3  -5  11      575.44      597.93     29.20 o 
   4  -5  11        2.74       -0.35      4.84 o 
  -5  -4  11        2.12       -0.08      7.80 o 
  -4  -4  11       36.36       32.76     14.28 o 
  -3  -4  11      239.12      262.85     12.46 o 
  -2  -4  11      135.77      162.07     14.58 o 
  -1  -4  11       16.10       10.76      6.87 o 
   0  -4  11        0.14       -2.66      3.12 o 
   1  -4  11       44.76       45.29     12.29 o 
   2  -4  11        7.62        0.00      8.48 o 
   3  -4  11       56.50       76.46     13.73 o 
   4  -4  11        2.01        1.78     10.85 o 
  -5  -3  11        0.18       -4.22      5.44 o 
  -4  -3  11       81.37       91.82      8.64 o 
  -3  -3  11       24.05       18.73      6.29 o 
  -2  -3  11      149.56      163.59     13.82 o 
  -1  -3  11       58.05       46.45      7.80 o 
   0  -3  11      184.86      162.02     11.99 o 
   1  -3  11       55.09       45.77      9.24 o 
   2  -3  11       23.05       14.24      7.97 o 
   3  -3  11       14.16       25.00     11.61 o 
   4  -3  11        4.17        8.65     11.19 o 
  -5  -2  11       36.31       40.27      9.03 o 
  -4  -2  11       88.63      101.81     25.05 o 
  -3  -2  11      197.08      177.28     11.15 o 
  -2  -2  11      131.90      148.17      9.16 o 
  -1  -2  11        0.08       -7.37      6.02 o 
   0  -2  11      145.69      144.44     12.12 o 
   1  -2  11      137.08      124.09     13.14 o 
   2  -2  11       88.54       76.96     13.05 o 
   3  -2  11       22.19       28.40     11.87 o 
   4  -2  11        1.10        3.90     12.29 o 
  -5  -1  11       55.90       53.54      7.55 o 
  -4  -1  11       38.88       26.90      6.56 o 
  -3  -1  11       42.23       38.49      6.89 o 
  -2  -1  11      107.74      105.88     10.21 o 
  -1  -1  11       13.19       12.04      6.02 o 
   0  -1  11      114.81       99.85     10.93 o 
   1  -1  11      115.63      123.41     12.97 o 
   2  -1  11       19.88       31.36     10.93 o 
   3  -1  11       34.44       40.43     13.73 o 
   4  -1  11        6.04       23.99     15.60 o 
  -5   0  11       34.05       34.05      6.71 o 
  -4   0  11       13.18       14.38      5.75 o 
  -3   0  11       45.54       37.66      9.71 o 
  -2   0  11      153.59      130.25      8.53 o 
  -1   0  11        0.32       -1.53      6.19 o 
   0   0  11      120.54      102.82     10.60 o 
   1   0  11      138.38      160.71     14.92 o 
   2   0  11       27.86       26.70     11.78 o 
   3   0  11       20.65       34.75     13.14 o 
  -5   1  11        1.49       -3.01      5.24 o 
  -4   1  11       54.79       53.56      8.48 o 
  -3   1  11       33.36       34.87      6.34 o 
  -2   1  11       13.23       15.45      7.50 o 
  -1   1  11       16.44       16.08      4.77 o 
   0   1  11       10.12        6.53      6.70 o 
   1   1  11      339.62      395.76     21.61 o 
   2   1  11       41.81       70.18     13.39 o 
   3   1  11       23.56       26.11     13.65 o 
  -4   2  11        4.28        3.55      5.03 o 
  -3   2  11        1.19       10.75     11.02 o 
  -2   2  11       20.49       16.30      5.05 o 
  -1   2  11       19.29       20.06      5.93 o 
   0   2  11       98.32      109.34     13.56 o 
   1   2  11       10.13        6.87      9.15 o 
   2   2  11       13.03       22.89     12.04 o 
   3   2  11       10.18       11.61     14.66 o 
  -4   3  11       11.85        7.12      8.05 o 
  -3   3  11        5.95        8.25      4.72 o 
  -2   3  11        3.08        0.40      4.33 o 
  -1   3  11       13.19       18.42      5.48 o 
   0   3  11       55.41       78.15     12.88 o 
   1   3  11        0.57        2.03     10.26 o 
   2   3  11       18.25       40.86     14.07 o 
  -4   4  11        0.54       -1.95      6.44 o 
  -3   4  11        1.40        4.24      7.71 o 
  -2   4  11        1.54        1.07      4.93 o 
  -1   4  11        0.35        5.64      4.96 o 
   0   4  11       31.89       41.53     11.44 o 
   1   4  11        0.06      -15.64     10.43 o 
  -3   5  11        0.74        1.70      6.87 o 
  -2   5  11        3.04        1.95      8.48 o 
  -1   5  11        7.11       12.09      5.89 o 
   0   5  11        2.31        6.19     10.76 o 
   1   5  11       12.94       14.83     13.73 o 
  -1   6  11       90.56       86.88     12.54 o 
   0 -13  12        5.78        1.10      6.78 o 
   1 -13  12       20.97       14.75      8.14 o 
  -2 -12  12        0.72        1.36      7.97 o 
   0 -12  12       74.11       65.44     10.26 o 
   1 -12  12        9.21        0.93      6.44 o 
   2 -12  12       20.21       26.87      9.15 o 
  -3 -11  12        0.12        0.08      7.71 o 
  -2 -11  12        4.68        6.19      8.56 o 
  -1 -11  12        5.50       11.10      8.22 o 
   0 -11  12       53.48       52.89      8.65 o 
   1 -11  12        1.65       -1.36      5.85 o 
   2 -11  12        0.23       -1.78      6.70 o 
   3 -11  12       13.40       19.50      8.48 o 
  -3 -10  12       50.37       70.52     14.16 o 
  -2 -10  12        0.02        1.27      8.05 o 
  -1 -10  12        0.10        0.68      7.80 o 
   0 -10  12       71.60       73.26     14.28 o 
   1 -10  12       39.69       36.53      8.48 o 
   2 -10  12       67.50       73.07     11.02 o 
   3 -10  12        0.74        3.22      7.29 o 
  -4  -9  12        0.53       -1.10      9.58 o 
  -3  -9  12       37.34       48.82     11.78 o 
  -2  -9  12       13.72       11.44      8.73 o 
  -1  -9  12       48.75       50.86     10.60 o 
   0  -9  12      111.12      127.38     14.71 o 
   1  -9  12       12.19       12.59      4.74 o 
   2  -9  12        0.49       -0.59      6.27 o 
   3  -9  12        3.39        1.95      7.12 o 
  -4  -8  12        4.23        5.42      9.92 o 
  -3  -8  12       80.83      115.87     14.41 o 
  -2  -8  12       13.41       13.22      8.39 o 
  -1  -8  12        1.47       13.05      7.71 o 
   0  -8  12       32.69       37.12      5.44 o 
   1  -8  12        8.07        4.88      4.14 o 
   2  -8  12        0.04        0.41      4.49 o 
   3  -8  12        0.02       -5.00      5.76 o 
  -4  -7  12       21.93       33.06     10.51 o 
  -3  -7  12       74.56      110.02     13.99 o 
  -2  -7  12       16.30        0.59      7.71 o 
  -1  -7  12       28.27       27.38      8.05 o 
   0  -7  12        0.59       -0.24      3.59 o 
   1  -7  12       23.99       19.00      4.87 o 
   2  -7  12        3.62        3.62      4.44 o 
   3  -7  12        0.35       -3.56      6.10 o 
   4  -7  12       10.56        9.58      7.63 o 
  -4  -6  12       31.99       26.36     10.17 o 
  -3  -6  12       45.47       48.48     10.76 o 
  -2  -6  12       49.71       51.87      9.92 o 
  -1  -6  12        0.07        2.12      6.61 o 
   0  -6  12       16.17       15.51      6.87 o 
   1  -6  12      153.87      145.37      8.05 o 
   2  -6  12        0.42       -3.26      4.03 o 
   3  -6  12        0.01        0.96      5.23 o 
   4  -6  12        0.90        5.93      7.04 o 
  -4  -5  12       63.57       58.74     12.04 o 
  -3  -5  12      432.20      460.43     24.58 o 
  -2  -5  12       40.70       29.67      9.32 o 
  -1  -5  12        1.37       -3.14      6.70 o 
   0  -5  12        0.02       24.75      6.78 o 
   1  -5  12      109.45      113.32      7.34 o 
   2  -5  12       18.43       17.63      5.29 o 
   3  -5  12        9.47        4.08      5.69 o 
   4  -5  12        0.96       -2.19      5.35 o 
  -5  -4  12        0.00       -3.90      9.75 o 
  -4  -4  12       53.57       49.13      7.44 o 
  -3  -4  12        4.92        6.27      7.20 o 
  -2  -4  12       83.63       94.51     11.53 o 
  -1  -4  12        0.01       -5.26      5.59 o 
   0  -4  12       18.37       14.92      6.36 o 
   1  -4  12       96.37      105.75      7.47 o 
   2  -4  12        2.81       -3.81      8.65 o 
   3  -4  12        0.01        0.08      9.66 o 
   4  -4  12        1.27      -13.90     11.61 o 
  -5  -3  12        9.74        6.81      5.43 o 
  -4  -3  12        8.64        6.79      5.46 o 
  -3  -3  12       22.52       16.67      6.29 o 
  -2  -3  12       41.03       52.98      9.75 o 
  -1  -3  12       20.15       16.87      6.36 o 
   0  -3  12        9.90        0.00      5.34 o 
   1  -3  12      115.11      102.05     11.61 o 
   2  -3  12       91.24      123.92     14.58 o 
   3  -3  12        4.22       10.60     12.04 o 
  -5  -2  12       10.63        6.87      5.81 o 
  -4  -2  12        0.87        1.15      4.94 o 
  -3  -2  12      190.50      203.01     11.40 o 
  -2  -2  12       66.53       63.49      9.49 o 
  -1  -2  12        9.50        8.65      6.78 o 
   0  -2  12       11.16        9.75      6.19 o 
   1  -2  12      173.11      208.26     16.36 o 
   2  -2  12      296.53      324.13     20.85 o 
   3  -2  12       18.33       29.67     13.65 o 
  -5  -1  12        1.06       -1.07      5.81 o 
  -4  -1  12        5.91        2.50      5.51 o 
  -3  -1  12       45.71       44.69      9.45 o 
  -2  -1  12      140.75      148.75      9.52 o 
  -1  -1  12        8.10        8.56      5.85 o 
   0  -1  12        0.27       -3.31      7.04 o 
   1  -1  12      154.86      153.08     15.60 o 
   2  -1  12       17.40       10.76     10.26 o 
   3  -1  12        0.51       -1.10     10.17 o 
  -4   0  12       40.81       52.88      7.59 o 
  -3   0  12        0.17       -0.67      4.78 o 
  -2   0  12      150.96      141.21      9.00 o 
  -1   0  12        0.78        0.08      6.02 o 
   0   0  12       10.30        7.63      6.70 o 
   1   0  12       73.42       79.42     13.65 o 
   2   0  12       53.86       56.71     14.75 o 
   3   0  12        2.06        6.19     12.38 o 
  -4   1  12      124.62      122.19     23.52 o 
  -3   1  12       12.75        9.25      5.17 o 
  -2   1  12       29.11       43.07      7.88 o 
  -1   1  12       10.99       28.99      7.97 o 
   0   1  12        0.98       -3.81      7.71 o 
   1   1  12      197.76      263.87     20.00 o 
   2   1  12       84.50      138.33     19.33 o 
  -4   2  12       17.54       26.39      6.38 o 
  -3   2  12        2.01        3.74      4.53 o 
  -2   2  12       43.23       41.99     10.09 o 
  -1   2  12        1.66        1.19      6.27 o 
   0   2  12        3.98       -1.36      6.70 o 
   1   2  12        2.89        2.20      9.58 o 
   2   2  12       40.46       64.25     16.27 o 
  -3   3  12        5.61       10.05      5.25 o 
  -2   3  12        4.77        6.20      4.78 o 
  -1   3  12        2.69        0.00      7.04 o 
   0   3  12      141.06      139.43     14.41 o 
   1   3  12        1.25       -9.07     10.76 o 
  -3   4  12       22.70       48.23     11.44 o 
  -2   4  12       30.83       28.35      6.91 o 
  -1   4  12        7.77        9.55      5.30 o 
   0   4  12      145.26      200.97     18.82 o 
   1 -12  13        4.16        5.00      6.95 o 
  -2 -11  13       13.02       21.53     10.00 o 
  -1 -11  13       16.32       13.73      8.14 o 
   1 -11  13        0.16       -3.31      6.53 o 
   2 -11  13        0.52       -1.10      5.76 o 
  -3 -10  13        0.00        0.59      9.15 o 
  -2 -10  13       62.81       82.64     13.31 o 
  -1 -10  13        4.53       12.38      8.82 o 
   0 -10  13       24.16       23.39      7.97 o 
   1 -10  13       15.68       10.76      6.87 o 
   2 -10  13        1.13        3.05      6.87 o 
  -3  -9  13        0.61        9.92      9.83 o 
  -2  -9  13      106.50      120.19     14.32 o 
  -1  -9  13        9.09        7.04      7.54 o 
   0  -9  13        4.16        6.78      7.63 o 
   1  -9  13        9.47       10.47      5.09 o 
   2  -9  13       24.90       20.51      7.97 o 
   3  -9  13       17.66       15.94      8.65 o 
  -3  -8  13        0.72        4.07      8.65 o 
  -2  -8  13      148.78      145.54     15.60 o 
  -1  -8  13        0.41        0.34      6.78 o 
   0  -8  13       37.30       35.60      8.65 o 
   1  -8  13        6.59        3.92      3.95 o 
   2  -8  13       38.36       40.46      6.17 o 
   3  -8  13        0.61        9.83      7.29 o 
  -4  -7  13        2.53        6.27      8.98 o 
  -3  -7  13        0.03       -1.86      8.05 o 
  -2  -7  13       44.37       47.04     10.09 o 
  -1  -7  13        4.53        8.39      7.63 o 
   0  -7  13       82.88       86.97     10.34 o 
   1  -7  13        8.84        4.31      4.21 o 
   2  -7  13       40.61       40.44      5.90 o 
   3  -7  13        0.03       -0.76      6.19 o 
  -4  -6  13        1.56       -1.27      7.97 o 
  -3  -6  13        1.23        3.73      7.63 o 
  -2  -6  13       10.31        2.20      6.78 o 
  -1  -6  13       14.21       13.22      6.70 o 
   0  -6  13       57.09       46.37      8.22 o 
   1  -6  13       19.92       16.04      4.07 o 
   2  -6  13       81.15       88.19      9.07 o 
   3  -6  13       20.57       21.32      6.49 o 
  -4  -5  13        1.41        4.32      8.82 o 
  -3  -5  13       38.47       40.52     10.34 o 
  -2  -5  13       28.65       29.67      9.07 o 
  -1  -5  13      146.06      145.62     13.14 o 
   0  -5  13        0.18       -2.80      5.00 o 
   1  -5  13        7.72        8.22      3.97 o 
   2  -5  13       68.02       66.69      7.41 o 
   3  -5  13       18.66       24.59      6.57 o 
  -4  -4  13       26.22       17.90      6.32 o 
  -3  -4  13       10.91       22.80      8.73 o 
  -2  -4  13        1.57        1.78      6.36 o 
  -1  -4  13      283.35      254.29     15.34 o 
   0  -4  13       46.08       37.89      7.88 o 
   1  -4  13       19.75       23.06      8.48 o 
   2  -4  13       48.46       56.79     10.34 o 
   3  -4  13        4.26        4.49      9.66 o 
  -4  -3  13        9.24       11.30      5.39 o 
  -3  -3  13        0.54        2.54      7.37 o 
  -2  -3  13        7.27        5.93      6.95 o 
  -1  -3  13      178.16      154.35     12.21 o 
   0  -3  13       10.57       13.65      6.53 o 
   1  -3  13       15.90       18.39      8.65 o 
   2  -3  13       10.52       19.16     10.60 o 
   3  -3  13       38.30       58.99     14.49 o 
  -4  -2  13        0.78       -0.17      5.01 o 
  -3  -2  13       67.39       69.16     13.86 o 
  -2  -2  13       53.98       48.99      9.15 o 
  -1  -2  13       91.61       68.49      9.07 o 
   0  -2  13        0.49       -9.03      6.02 o 
   1  -2  13        0.22        7.88      7.63 o 
   2  -2  13        2.29        7.46      9.41 o 
   3  -2  13       41.81       86.80     17.12 o 
  -4  -1  13       45.27       46.75     18.65 o 
  -3  -1  13       18.04       15.86      5.87 o 
  -2  -1  13       20.34       22.97      7.80 o 
  -1  -1  13       94.86       97.56     10.60 o 
   0  -1  13        6.65        8.05      6.61 o 
   1  -1  13       45.91       48.57     11.61 o 
   2  -1  13       12.63        9.24     10.76 o 
  -4   0  13       12.32       15.73      6.05 o 
  -3   0  13        8.99       12.18      5.93 o 
  -2   0  13        0.37       -2.12      3.68 o 
  -1   0  13       67.96       68.40      9.49 o 
   0   0  13       31.66       27.80      8.48 o 
   1   0  13       50.79       49.08     11.44 o 
   2   0  13       16.35        9.15     11.27 o 
  -3   1  13        2.47        4.25      5.09 o 
  -2   1  13       20.46       19.04      5.73 o 
  -1   1  13       29.05       31.45      7.71 o 
   0   1  13        1.51        5.09      8.56 o 
   1   1  13       26.42       34.16     11.95 o 
  -3   2  13       28.41       20.27      5.17 o 
  -2   2  13       19.13       27.17      5.82 o 
  -1   2  13       20.69       27.29      8.82 o 
   0   2  13       11.70        6.70      9.07 o 
   1   2  13        0.58       -3.22      9.49 o 
  -2   3  13       15.56       16.64      5.77 o 
  -1   3  13       12.76       13.22      8.14 o 
   0   3  13        0.35       -2.54      8.98 o 
  -1 -11  14       21.84       30.18     10.60 o 
   1 -11  14       18.31       33.40      8.65 o 
  -2 -10  14       12.68       14.41      9.07 o 
  -1 -10  14        3.38        9.75      8.31 o 
   0 -10  14        2.36        4.41      6.70 o 
   2 -10  14        0.00       -4.07      6.61 o 
  -2  -9  14       14.33       12.80      8.39 o 
  -1  -9  14       15.90       27.21      9.15 o 
   0  -9  14       12.19       17.29      7.80 o 
   1  -9  14       20.96       22.12      7.97 o 
   2  -9  14        2.28        3.14      6.02 o 
  -3  -8  14        8.16        6.78      8.65 o 
  -2  -8  14      152.67      164.27     16.19 o 
  -1  -8  14        5.12       15.85      8.05 o 
   0  -8  14       26.99       34.07      7.88 o 
   1  -8  14        0.02        3.39      6.10 o 
   2  -8  14       16.99       18.10      5.16 o 
  -3  -7  14       14.38       21.19      9.75 o 
  -2  -7  14       27.87       30.51      9.49 o 
  -1  -7  14        3.87       -1.86      6.61 o 
   0  -7  14      158.75      139.10     12.71 o 
   1  -7  14        0.91        3.56      5.93 o 
   2  -7  14       18.52       23.16      5.44 o 
  -3  -6  14        7.30       13.65      8.73 o 
  -2  -6  14       17.38       20.09      7.80 o 
  -1  -6  14        2.95        5.17      6.61 o 
   0  -6  14       78.31       71.12      9.58 o 
   1  -6  14       11.19       11.61      6.44 o 
   2  -6  14       17.09       19.38      5.60 o 
  -3  -5  14        0.29        2.54      6.87 o 
  -2  -5  14        7.51        6.61      7.71 o 
  -1  -5  14        0.07        5.93      6.44 o 
   0  -5  14       25.49       37.55      8.14 o 
   1  -5  14        0.21        0.59      6.10 o 
   2  -5  14       65.26       61.60      7.43 o 
  -3  -4  14       40.41       58.23     10.51 o 
  -2  -4  14        4.55       35.18      8.65 o 
  -1  -4  14        8.70        8.90      6.19 o 
   0  -4  14        7.88        5.68      6.10 o 
   1  -4  14        0.03        2.29      6.19 o 
   2  -4  14       82.02       89.72      8.72 o 
  -3  -3  14       72.83       71.29     11.36 o 
  -2  -3  14        2.82        5.00      6.70 o 
  -1  -3  14        9.58       15.43      6.95 o 
   0  -3  14       14.68       19.75      7.20 o 
   1  -3  14        0.55        0.25      7.63 o 
   2  -3  14        7.95       10.60     10.76 o 
  -3  -2  14       20.39       28.90      7.97 o 
  -2  -2  14        9.30       18.90      7.54 o 
  -1  -2  14        3.51        4.66      5.34 o 
   0  -2  14        2.01       -1.36      5.59 o 
   1  -2  14        1.77        6.70      7.54 o 
   2  -2  14        3.17        9.49     11.36 o 
  -3  -1  14       12.88       14.22      5.88 o 
  -2  -1  14       41.54       44.33      9.15 o 
  -1  -1  14        0.13        3.81      6.53 o 
   0  -1  14        3.17        5.85      7.04 o 
   1  -1  14        0.01       -1.19      8.14 o 
  -3   0  14       70.10       80.49      8.16 o 
  -2   0  14        0.95        6.19      6.53 o 
  -1   0  14        0.09       -3.14      5.34 o 
   0   0  14       11.12        7.46      6.95 o 
   1   0  14       63.71       84.59     14.32 o 
  -2   1  14        6.69        9.24      5.68 o 
  -1   1  14        5.20        4.58      6.78 o 
   0   1  14        1.60        5.68      8.48 o 
  -1 -10  15       49.72       81.46     12.46 o 
   0 -10  15        0.05        1.19      7.37 o 
  -2  -9  15        5.90        7.97      8.31 o 
  -1  -9  15        0.74        5.93      6.95 o 
   0  -9  15        0.12       -6.36      5.42 o 
   1  -9  15        0.38       -2.20      6.44 o 
  -2  -8  15        4.22        7.37      7.46 o 
  -1  -8  15        6.86       13.48      8.05 o 
   0  -8  15        9.70        9.49      6.95 o 
   1  -8  15        0.20        5.00      6.27 o 
  -2  -7  15       95.02      108.83     13.48 o 
  -1  -7  15        0.97        1.53      6.10 o 
   0  -7  15       14.86       25.60      7.80 o 
   1  -7  15        2.06       12.29      6.87 o 
  -3  -6  15        0.11       -1.02      6.95 o 
  -2  -6  15       17.29       21.78      8.05 o 
  -1  -6  15        7.59       12.21      6.19 o 
   0  -6  15       28.36       25.51      7.37 o 
   1  -6  15        0.89        1.70      6.10 o 
  -3  -5  15        5.46        4.49      6.70 o 
  -2  -5  15       23.03       32.29      9.07 o 
  -1  -5  15        0.34        2.71      6.19 o 
   0  -5  15       95.52       63.66      9.32 o 
   1  -5  15        0.01        3.64      7.04 o 
  -3  -4  15        0.95        8.82      7.71 o 
  -2  -4  15       15.57        9.75      7.04 o 
  -1  -4  15       19.32       16.27      6.53 o 
   0  -4  15       50.72       55.77      9.24 o 
   1  -4  15        0.05       -4.75      7.04 o 
  -2  -3  15       13.82       14.66      7.46 o 
  -1  -3  15        8.23       10.17      6.02 o 
   0  -3  15       32.05       22.97      7.63 o 
   1  -3  15        8.76       44.75     10.51 o 
  -2  -2  15       35.08       39.16      8.39 o 
  -1  -2  15       50.74       47.98      8.98 o 
   0  -2  15       28.90       40.77      8.98 o 
  -2  -1  15        8.29       12.63      6.95 o 
  -1  -1  15       23.17       26.70      7.54 o 
   0  -1  15       34.01       31.36      9.32 o 
  -1  -6  16        1.92        7.80      6.44 o 
   0  -6  16        0.41        5.17      5.76 o 
  -1  -5  16        0.34       11.70      6.87 o 
                                                 
